# Supplementary material for: The Vitis vinifera receptor VvLYK6 negatively regulates chitin-triggered immune responses and promotes fungal infections
Source: Front Plant Sci. 2025 Nov 27;16:1705961. doi: 10.3389/fpls.2025.1705961 (PMC12697376; doi:10.3389/fpls.2025.1705961)
Supplement: Supplementary file 2 [file Table1.xlsx]

## Sheet: Table S1
			Supplementary Table S1. Ninety-six listed LysM-RLKs identified in 8 plant species were used for phylogenetic analysis in figure 1. Names of LysM-RLKs were taken from Buendia et al., 2018 and corresponding ID on mentioned database.
Species	Gene name	Gene ID	Protein accesion number	Sequence source and references	Name for phylogenetic tree	Coding sequence nucleotide
Vitis vinifera	VvLYK1-1	Vitvi12g00415	Vitvi12g00415	Grapedia - Vitis vinifera PN40024 genome v4	>VvLYK1-1 MKQKVGLGFFVLLSVFCAVDSQCSRGCDLALGSYYVWQGSNLTFISQLFQTTISEILSYNSQIANQDSVEADTRIRVPYS SCDCINGEFLGKVFNYTVQSGDTYDLVAETYYSNLTTSAWLQNFNSYAANQIPDTDAYLNVTLNCSCGNSTVSKDYGLFL SYPLRPEDNLTSVAESEGLNASLLQSYNPDSNFSAGSGLVYIPTKDTSGSYRALKSSTGDFLFSAYWFAGLAGGVIAGIS IAAVVGVLLLTVCIYIGFYRKRKVKEAALLPTEEHSLQPGHGPGIASDKAVESTGPAFGSSAGLTGITVDKSVEFSYEEL AKASDNFNLANKIGQGGFGSVYYAELRGEKAAIKKMDMQASREFLAELKVLTHVHHLNLVRLIGY…
	VvLYK1-2	Vitvi10g00050	Vitvi10g00050	Grapedia - Vitis vinifera PN40024 genome v4	>VvLYK1-2 MVISSNSRNAIQILAFGFHFLVLLCSKANAKCSRGCDLALASYYVWDGSNLTYIRKIFGREISEILTYNPQIENQDSIDT GSRINVPFRCDCQNGDFLGHTFEYTTQFGDTYDRIAERAFSNLTTEDWVHRVNEYPPTRIPDDVQINVTVNCSCGNRRVS MKYGLFATYPLRDGENLSTVAAAAGVTDDLVRRYNPAADFSAGTGLLFVPAKDQNGTYPPLKLSNSGISSGVIAGISVAG IVGSLLFAFFLFARICKRKKVKKVLFFPAASEQQYMQHGQAHGSASEETSDSAALVGATSLGLVGITVDKSVEFSYEELA TATDNFSLANKIGQGGFGSVYYAELRGEKAAIKKMDMQASKEFLAELKVLTHVHHLNLVRLIGYC…
	VvLYK1-3	Vitvi10g01613	Vitvi10g01613	Grapedia - Vitis vinifera PN40024 genome v4	>VvLYK1-3 MLVFRISRFELMLVFSVLIFLSIGVESKCSRGCDLALASYNIWNGTTLSFIATAFSTSISEIQSFNPQINDIDLIIVDTR LNIPFSCSCIDGEFLGHTFFYSVDSNDTYNIIARTFYANLTTVEWLERFNRYEATEIPVNAIINVTVNCSCGNSRVSKKY GLFVTYPLQPGESLSSIANESGLPSKLLQDYNPGVDFSLGSGLVFIPGKDQNGSYPPLKLSQNAGISVGVIAGISVAGVA GSLLLAFVLYAGIYKRKMGKAPLLPAAFEDQHMQPGQGYGSTLEKTSDSVALVAAVSLELVGITADKSVEFTYEELAKAT NNFSAASKIGQGGFALVYYAELQGQKAAIKKMDMQASKEFLAELKVLTHVHHFNLVRLIGYCVTG…
	VvLYK2	Vitvi14g02422	Vitvi14g02422	Grapedia - Vitis vinifera PN40024 genome v4	>VvLYK2 MAALINNFYLRALFLFILVFVSTLGQSLLSCETSSRDASGYYCNGNGSQKQCGTFALLRTNSYYSSLFNLSFYLGIDRFL IAEANGFSADTELLPYNLPLLIPIECKCKAGFFQAELTKTTIEGESFFGIAESLEGLTTCKAIRERNPSIQPWGLADKVR LLIPLRCACPSSSELIQETKLLLSYPVSEGDTVPSLAFKFNTTSEAIISANNRSGATLRLGSLAPVSSLLIPLRDKPTLG SPAKPREPNLGLPATSIPVINPHKKKTKMWKIGVYIAVSGVAVGASVAIAAAVLVIHWKRKKQNAYKMGDVELQQLGLSV RTTSEKKVSFEGSQDPIDQIIDSTPHKIVVETYTMLELRKATEDFNSSNLIEGSVFHGRLNGKNLAI…
	VvLYK3-1	Vitvi09g00283	Vitvi09g00283	Grapedia - Vitis vinifera PN40024 genome v4	>VvLYK3-1 MTPVPSSLFATLSVSLFFFVFQMVSVHSLSTTPMNCTDTSRLCTSFLAFKPTQNQTLALIQSMYDVLPKD LTVEATDPNYVFFKKNCSCESYTKKYFTNTTFTVRANDGFISDLVAEAYGGLAVVPGYRRRARVGAVVTV RLYCGCSIGLWNYLMSYVMRDGDSVESLASRFGVSMGSIEAVNGIDNPDNVTVGALYYIPLNSVPGEPYP LENAVPPAPVPATSNSNFSVVQANHKDHVPYGWIIGGLGVGLALIAVLLVICVCLKSSSCFAKGRGSLAK DSDGKNPHKFQILRTRSYCCGSGRYSCCKSADVKQTNGESSNLQMNIPKAIGTDVFDMEKPVVFTYEEIL SSTDGFSDSNLLGHGTYGSVYYGVLHDQEVAIKK…
	VvLYK3-2	Vitvi04g00472	Vitvi04g00472	Grapedia - Vitis vinifera PN40024 genome v4	>VvLYK3-2 MGIMFPGIKKILVAFMIFTLLACIGHCFHVSSLPCNVSLAQSCPASLYYVPNSPKTLAAAASLFHVDSNLVRQTVEGYLV NVNCSCPAGHTAFTWHMDYTVQPGDTWERISSSFGSFVVKKTDKMLISSQNVTLDLLCGCSKDNKVIVTYRVKHGDTLYT ICSRFSADLNQTVQLNGIDNSGLIHDGDVIFIPEPGRRDDCPFFVTLRFLDSLFIIKIFLQPLIISWMFFHGRFSIGGLE NLLMNKNKVSKVKKTPKPRISMIVGITLAAVSVVTLLVMSFVWSYCYKRSRIRQAKAYSRRTECLHCYLTTCSFHKKSEE SMASSFNLDKATVFSYIEVCDATCNFSMSLKIGQGSYGSVYLGKLRGIDVAIKQMKETKSKEFFS…
	VvLYK3-3	Vitvi01g02041	Vitvi01g02041	Grapedia - Vitis vinifera PN40024 genome v4	>VvLYK3-3 MITSMALCNLLPLVFPLLLPLLADLLPRVSALESSIKSTFMYPFPCSESIKICNSSLYHINNGLQAEQIAFFYSVNRSEI TYVKNQDYLVTVPCSCQKINDIAGYFYHTTYPVKKDDTFVNVSGQIYSGQAWSFGGEESKFIEGHEVDIYLPCGCVERKS QIVVTYTVQLHDTLSDIATLLSAKISGIESMNSILIQNSEYIDVGWVLFIPREKNGLSKDKEGTKHKWAIIISILAAVTV LSISTLIIIVLRRNRSQKNSEEDPKVSKSLSSNRTFSFRNQHLQENIEDVPGFESERPVIFSLEEIEDATNNFDETRKIG EGGYGSVYFGVLGEQEVAIKKMRSNKSKEFFAELKVLCKIHHINVVELLGYASGDDHLYLVYEYV…
	VvLYK4-1	Vitvi04g01218	Vitvi04g01218	Grapedia - Vitis vinifera PN40024 genome v4	>VvLYK4-1 MAWLSFISVFTLSLISFSSSILAQQSYVGKGTTDCDNNNLTSVLGYACNGVNASCQAFLIFRSEPPYNDV SSISDLLGSDPSQLAQINSVDETATFETKKEVIVPVNCSCSGEFSQANTSYVVQHGDTYLLIANNTFEGL STCQALRSQRTSLTTNIYTGTKLTVPLRCACPTKNQSDVGVKYLMSYLVASGDYVSSISVRFGVDTGMTL EANELSEQNPNIYPFTTLLIPLQNLPSSSQTIVPPPPPPPSPPPPTAVSSPSKSLKKTWVYVVVGVVAGS ALVLLFGSVIFFKFFRKTRKKTDPIAISESFEACEKPLKEEQHEFLESISSIAQSLKVYKFEELQSATDN FSPNCRIKGSVYRGTIKGDLAAIKKMDGEVSNEI…
	VvLYK4-2	Vitvi04g01216	Vitvi04g01216	Grapedia - Vitis vinifera PN40024 genome v4	>VvLYK4-2 MRSSNSTKMASPSFFSVFTLSLICCFSLILAQQSYLGLGTADCYNNNYTTVLGYTCNGVNTTCQTYLIFR SESPYNNVSSISDLLASDPSQLAQINSVTETATFDTNKEVIVPVNCSCSGNYSQTNTSYVVKNGDYPLWI ANNTFQGLSTCQALLNQNPSVSATNLNPGTSITVPLRCACPTKAQSDAGVKYLMSYLVAYGDTVSAISGR FGVDTERTLEANELSEQDTINPFTTLLIPLQNPPSSSQTIVPPPPPPPPPPPSAVSSPSGSSKKTWVYVI VGVAAGVVLLLFFGYVIFVKFFRKTKKKNDQIAVSESFKPLEKPLKVEEHEFFESISSMAQSVKVYKFEE LQSATDNFSPSCLIKGSVYRGTIKGDLAAIKKMD…
	VvLYK5-1	Vitvi18g00013	Vitvi18g00013	Grapedia - Vitis vinifera PN40024 genome v4	>VvLYK5-1 MVRGVGEDWSWLVKKVFFPISLPQSMQLHMEMEKNMNSRVYIKFGGWWWRMRMVLLLLVWISVAQAQQSYVNNHQLDCDN NFNETNGFQCNGPRSCHSYLTFRSAPPSYDSPPSIAYLLNSEPAQIATINEVSDVDTISKDTVLIVPVNCSCSGDFYQHN TTYTLKSASETYFSLANNTYQGLTTCQALKAQNPYDYRNLSVGLHLQVPLMCACPTANQTAAGFNYLLSYLVTWGDTIDS IAKIFGVDDVQSIYDANRLSSTSVIYPFTPILVPLKNPPSKIQTTVSSPPAPSPETPMVPSGGGSNSSKKWVFIGAGIGA ALLVLLISSGMMFCFFRRRRQSGQDKPVLDLGEATKLSKSLENKTSMSISLEGIRIEMESLTVYK…
	VvLYK5-2	Vitvi18g00014	Vitvi18g00014	Grapedia - Vitis vinifera PN40024 genome v4	>VvLYK5-2 MLSCMHMPMYTLENMHNNSPSHVKCWWWRVVLIHWFLVSGLQAQQAYLNNDQLDCDNNSNNTKGFVCNGP RKSCLSYLTFRSAPPSYDSPPSIAYLLNSNPSDIATINQISDVNKIPKDTVLIFPVNCSCSGHFYQYNAS YTLKYDFENYFTLANNTYQGLTTCQALKAHNPYYYRNLSVGMDLLVPLMCACPTANQTAAGFNYLLTYLV TWGDYISSIADTFGVDDIQSIFDANSLSSDLIFPFTPILVPLKNPPTRIQTTLSPPPPKSPVVPNGGGAD SSKKWVYVGVGIGATLLVLLMPSGIILCLLRRRLQSRQVKPVPGAGGGTKKPSYSMENNISLSVSSGGIH HAVESLTVYKYEELQKAAGFFGEANRIKGCVYRG…
	VvLYK6	Vitvi05g00623	Vitvi05g00623	Grapedia - Vitis vinifera PN40024 genome v4	>VvLYK6 MKLKPLNDTVSSLLLFFFLCSLHLHYSQAQPEPNATGYPCSANLSSYPCHTFAFYTATSPNFLDLASIGDLFWVSRLMIS EPSNISSPSNPLVAGQSLFVPLNCSCNSVNTTTAISYANLSYTIKSGDTFYLVSTFSFLNLTTYYSVEIVNPTLVPTDLD VGDKVIFPIFCKCPNETQLRNGVNFLISYVFQPSDNLTGVAASLGSDTASIIDVNGDNIQPFQTIFVPVSRLPNISQPNV TASVATSVRKVERKGVIIGLAIGLGVCGILLVLLIGVWVYRHVMVEKIKEIEGDKERPLVGRGTGLKAEEVNLMADVSDC LDKYKVYGIEELRDATGGFSERSLIQGSVYKGSIDGELYAIKKMKWNAYEELKILQKVNHGNLVRLE…
	VvLYK7	Vitvi04g01214	Vitvi04g01214	Grapedia - Vitis vinifera PN40024 genome v4	>VvLYK7 MTVSLLSFVLLLFISSTNHITAQSPATPVTNFSCTTDSPASCQTYVIYRAQAPGFLDVGNISDLFGISRL SIAEASNLASEEARLSPDQLLLVPILCSCTGNHYFANITYKIKTDDSFYFVSVTVFENLTNYNAVEALNP GLEPTTLQVGVEVVFPLFCKCPSKSHSDKGINYLITYVWQPGDDVLLVGTNLKASPVDIRDENNNLNFSA SVDQPVLIPVSQPPLLTQPERRASKGRWILALVLSTGALLIFLLVSLLVYTGLIRKKKTLDHSESSLETT DLIKVKKAPEDENFELKIIQDKLLPGVSGYLGKPIMYETKVIMEATMNLNEHYRIGGSVYRATINGQVVA VKKTKEDITEELRILQKVNHGNLVKLMGVSSDADGN…
	VvLYK8	Vitvi18g00904	Vitvi18g00904	Grapedia - Vitis vinifera PN40024 genome v4	>VvLYK8 MIFHQLVTQLLHNHYSHFPEKPMTMYQTLLSLFILISLASCINAQQEYSGNSVLNCDNSDDSGPSSAFLY TCNGLYSSCQAFLIFKSEPPYNSVPTISMLMSSNPGELARINSVKTLTVFPTGKEVIVPVNCSCLGQYYQ ANTTFHIQDNQQTYFIIGNNTYQGLSTCDSLMRANRYSEFSLSPGLELHVPLRCACHTEHQAENGTKYLL TYSVSWEDNFPTIGERFNVSAKSIADANGLISEENPTIFPFTTILIPLKTEPLSSQTKTHATQPVLDPPP PTSDSGSSRSKRRIYLGAGIAAGCFLLGPSVIFSIVFLFYKKRSKKVPPVHGKTKSVLPEDLLVEIASVD PVPKVFEFKKLKKATGNFSSKSRIKGCVFRAELGRE…
	VvLYK9	Vitvi17g00941	Vitvi17g00941	Grapedia - Vitis vinifera PN40024 genome v4	>VvLYK9 MASLSKFVCIFTLILMIKPMFSQQSYDKSNCTSEPQLPGSNYICNPKKLPCQTYIVYRAQHNFRTLSSIS SLFNANISELFTTNNMVEANSSNLRPGQEIIIPVTCSCPDRFSEAMFIYNCSHSDSLLIIACTVFEGLVK AQSLIEENPDFGGDNPGDLTIKVPVRCACLAKFERDNGVRYLVTYPVIQGDSTDLMARKFGVPEEMIRAA NKLDRYAAIYPQTTLLIPTKDVPVVNWEIDSLYENPPPSPQEAVPFRKVKHGAEPNNKNSHLLLGFGIFI VIVLMVVASGGSIFFWKRYHQRFQPSVARSSQLSNLSPDFLDGMSKLKHSLMSFSLEELRNATEDFGKAS IIGRAVYQGKIRGSIMAIKQMDSEEGARHVIEILTR…
	VvLYK10	Vitvi06g00251	Vitvi06g00251	Grapedia - Vitis vinifera PN40024 genome v4	>VvLYK_10 MFYLWFLLGACINAIFAQQFYDSTPCSRDTSYPGSRYTCNSFQNSCQTFVVYRASEYFQTILSISELFHM NPDDLLHLNNLPSPSEVLMPGKGVLIPINCSCSGQFFEANFSYTVPRTTTFSDIACGVFEGLLKPHTLGE ANPSQVNDPKVDSKLHVPLKCACPDNFTSSDGVKYLVTYPLREGDGTLKLGKKFGIPPDTIWVANHLVPR PTVYPNTSLLVPLRTVQIINPNVTDSQPPTPGFLPTISVENSRRNTKSKNLYIIGSAVLLCLLLVAVLLA FCGFYFMALNKGKGEKLQSFTARSSPVSPQNSTNSCLSPDLLAGIKYSLHNYSIEELREATREFSEDTKI DDCVYKGLMDNVEVMIKQMRFEDHLHIIHIHSKI…
Arabidopsis thaliana	AtCERK1	AT3G21630	AT3G21630	TAIR	>AtCERK1_AT3G21630 MKLKISLIAPILLLFSFFFAVESKCRTSCPLALASYYLENGTTLSVINQNLNSSIAPYDQINFDPILRYNSNIKDKDRIQ MGSRVLVPFPCECQPGDFLGHNFSYSVRQEDTYERVAISNYANLTTMESLQARNPFPATNIPLSATLNVLVNCSCGDESV SKDFGLFVTYPLRPEDSLSSIARSSGVSADILQRYNPGVNFNSGNGIVYVPGRDPNGAFPPFKSSKQDGVGAGVIAGIVI GVIVALLLILFIVYYAYRKNKSKGDSFSSSIPLSTKADHASSTSLQSGGLGGAGVSPGIAAISVDKSVEFSLEELAKATD NFNLSFKIGQGGFGAVYYAELRGEKAAIKKMDMEASKQFLAELKVLTRVHHVNLVR…
	AtLYK2	AT3G01840	AT3G01840	TAIR	>AtLYK2_AT3G01840 MAVSVSKQYMTSLVVILLFISLSSLSPTSTSHSCDPVEEEEEASSFGYVCHSNLQKCHTFAILRAKPPFYSLSDLSRHLG LDADDEYVPKGQLLLIPIECRCNGSIYEASLIKNCVKGDTFRSVSQSLQGLTTCLSIREKNPHISEDKLGDNIKLRLAIR CSCPQEGVSNASFLVTYPVGVRDSVSSLAVRFNTTEDAIVSANNKSGVVPLKPALIPLDHKPEKQGSRKRNPSKKKRSKM KLMIAVSSAIAGVCGLVTLMVFGYLHWKKETQIQTQTQKWISNKDPETRQLSLSIRTTSDKKISFEGSQDGSILDSHNTV GTTTPRKPVLEIYAFEELEKATENFSSSNHIKGSVYFGSLKGKDLAIKQVNADEMKR…
	AtLYK3	AT1G51940	AT1G51940	TAIR	>AtLYK3_AT1G51940 MNLTFYIFFLSLLPSFSSSKPMNCSDTTRLCSSFLAFKPNQNQSFSVIQSMFDVLPQDITADISGGYFFIKKNCSCLTTT HQYTTNTTFTIRQNVGYVYNVTVSAYSGLAFPPNTTRAARAGAVVSVQLLCGCSSGLWNYLMSYVAMAGDSVQSLSSRFG VSMDRIEDVNGILNLDNITAGDLLYIPLDSVPGEPYETSKINPPAPSPAPASSLANGNISDDQVNHTAKSGSHVPYIWIV GGLGVVLALLVLCILVCICLRSSSCSSSEEDGNGHNFQILRKSGFFCGSGRYNCCRSGDFRQTNGETQVVAIPKALGDGM FEIEKPMVFTYEEIRAATDEFSDSNLLGHGNYGSVYFGLLREQEVAVKRMTATKTKE…
	AtLYK4	AT2G23770	AT2G23770	TAIR	>AtLYK4_AT2G23770 MISFSFHLLVFILLSLSSFATAQQPYVGISTTDCSVSDNTTSVFGYSCNGLNKTCQAYVIFRSTPSFSTVTSISSLFSVD PSLVSSLNDASPSTSFPSGQQVIIPLTCSCTGDDSQSNITYTIQPNDSYFAIANDTLQGLSTCQALAKQNNVSSQSLFPG MRIVVPIRCACPTAKQINEDGVKYLMSYTVVFEDTIAIISDRFGVETSKTLKANEMSFENSEVFPFTTILIPLVNPPANT NSLIPPPPPPPPQSVSPPPLSPDGRKSKKKTWVYALAGVLGGALVLSVIGAAIFCLSKKKTKTQTQEETGNLDSFMGKKP PMSDQEFDPLDGLSGMVVESLKVYKFHELQSATSDFTSSSSIGGSGYIGKINGDGAM…
	AtLYK5	AT2G33580	AT2G33580	TAIR	>AtLYK5_AT2G33580 MAACTLHALSVTLFLLLFFAVSPAKAQQPYVNNHQLACEVRVYDNITNGFTCNGPPSCRSYLTFWSQPPYNTADSIAKLL NVSAAEIQSINNLPTATTRIPTRELVVIPANCSCSSSSGGFYQHNATYNLSGNRGDETYFSVANDTYQALSTCQAMMSQN RYGERQLTPGLNLLVPLRCACPTAKQTTAGFKYLLTYLVAMGDSISGIAEMFNSTSAAITEGNELTSDNIFFFTPVLVPL TTEPTKIVISPSPPPPPVVATPPQTPVDPPGSSSSHKWIYIGIGIGAGLLLLLSILALCFYKRRSKKKSLPSSLPEENKL FDSSTKQSIPTTTTTQWSIDLSNSSEAFGLKSAIESLTLYRFNDLQSATSNFSDENR…
Solanum lycopersicum	SlLYK1	Solyc07g049180.3.1	Solyc07g049180.3.1	Sol genomics - ITAG release 4.0	>Solyc07g049180.3.1 sequence match in blast db Tomato Genome proteins (ITAG release 4.0) MFESRPRSVLSLGVFVILVYLSSVPLPVNSQCNRGCDLALASFYVWRGSNLTLISEMFSTSIADIVSYNNRDNIPNQDSVIAGTRINIPFRCDCLNDGEVLGHAFPYRVKSGDTYDLVARNYSDLTTAQWMMKFNSYPENNIPNTVNLSVVVNCSCGNSDVSKDFGLFVTYPVRAEDNLTSVASAANVSEDIIRRYNPAAVSILDIGQGIIYIPGRDRNGNFPPLPTSTDGLSGGAKAGISIGAIGVVLLLAGLVYVGCYRNKTRKISLLRSEDHLHQYGHGPEGSTTVKAADSGRLADGNSPVLSGITV…
	SlLYK12	Solyc02g081050.4.1	Solyc02g081050.4.1	Sol genomics - ITAG release 4.0	>Solyc02g081050.4.1 sequence match in blast db Tomato Genome proteins (ITAG release 4.0) MNIRAKTINLSSFFLFIILNGEAKSCGNGCEMAIASYHIWSGANLTYISHLFNLTIPVILNYNPQITNQDSITSDTRINLPFSCDCLNGDFLGHTFVYKTVFGDTYKKVATMAFANLTTEYWLKRVNNYDPTSIPDYAMINVTVNCSCGDGEVSDDYGLFATYPIRPGENLSTVAVGSGVPAELLQKFNPGLDFGSGSGIVFVPARDAHGNFPPLKTRSRGLSRGAIAGTTVAAIFGATFFVVCVYFVFYRSKQAEEESFLQGSSDEHFNENFRPPNLEKITESGPLFGVISPRPTGITVDKSVEFSYEE…
	SlLYK11	Solyc02g081040.4.1/100736484	Solyc02g081040.4.1/NP_001234719	Sol genomics - ITAG release 4.0	>Solyc02g081040.4.1 sequence match in blast db Tomato Genome proteins (ITAG release 4.0) MIFFQENRSFELVLGLLVLNILWVGVKSQCSDDCDALASFYVWNGANLTFMSNTFSTPIKNILSYNPQITNPDIIQSQSRVNVPFSCSCVDGKFMGHQFDVQVKTNTTYPRITRLYCSNLTTVEKLQESNSYDPNNVPVNSIVKVIVNCSCGNSHVSKDYGLFITYPLRPGENLVTLANDFSLPQKLLEDYNPEANFSSGSGLVFIPGKAQKVSLILLLQRHCFQLIKSEVSKSSECDCNLLKTMLLTGFSGGAITGISVAVVLVVALLAVCIYITFYRGRKTEENLNLEPYKHSSNKHIPGHANFENSS…
	SlLYK13	Solyc01g098410.4.1	Solyc01g098410.4.1	Sol genomics - ITAG release 4.0	>Solyc01g098410.4.1 sequence match in blast db Tomato Genome proteins (ITAG release 4.0) MIFLRRRSITILVLIYFFSNCTTCYSTSCTNGCDLALASFFIWPESNLPLINQLFDNISYSDILEWNTQITSTFILTESRVHVPFRCDCLNNGEFLGHVFSYNVSANETYDLIATRRYSSLTNKELLMRDNRYPDNNIPDHVTLNVTVNCSCGNKHVSKDYGLFITYPMRPGENLSYIALVTNTSSKLIEMYNPMVNFSAGSGLLYIPGRDKLGNYPPISTRKGSSGKTIAALAVASLAGVLLLVGIIYVGIYRRKEQKVAANIPVSSGQCYPPSPGLSGIHVDKSVEFSYQELAESTDNFSISNKIGEG…
	SlLYK2	Solyc02g094010.2.1	Solyc02g094010.2.1	Sol genomics - ITAG release 4.0	>Solyc02g094010.2.1 sequence match in blast db Tomato Genome proteins (ITAG release 4.0) MIVAFQFWAFVFFFLFITLSAHGEDLLSCDSKSPSASGYRCDRNVHLLQCGTFGILRTNSLYDSLFNLSSYLGINQYLLREANGFSPDTEFLATDQPLIIPLDCKCIGGFFESELRKTTTKGESFYSIAQSLEGLTTCKAIQEKNPNVTPWGLSEKTLLSIPLRCACPSPQEITLRTKLLLSYPVKQGDTIAALAVSFNTTVDRIIDVNRRSQGASFRTNGLSPASTLLIPLEGKPKLGSFTKPQQPNLGYPAASIASSKIHKKKTKMRMMRVYIAVALVVFVAIFALPAVFLFYFLKRKGDILSKERDT…
	SlLYK3	Solyc03g121050.3.1	Solyc03g121050.3.1	Sol genomics - ITAG release 4.0	>Solyc03g121050.3.1 sequence match in blast db Tomato Genome proteins (ITAG release 4.0) MTHFTKSIKDSIFNTMDHIQLTFLAIICLSAIFKIVPLCSSYPTPSNCTDTGRLCTSFLAFKPSPEQTLPVIQSMFDVLPNDITVEGNGKGYVFIRKNCSCAYGMRKYLTNTTFTVRKNNGSVYNMVVDAYDGLAYFPTNFTREGKKGAVVSLKLMCGCSSGLWNYLMSYVMTEDDTVGSLSSRFGVSMDNIENVNGIANPDNFTAGSLYYVPLNSAPGEPYPVENHTVPAPAPSPSVADISGVEENHKSHAIYWWIIGGLGAGLLLIVVILAFVVCWSSSCFSRTERSHTAGSNEKISHKFQILRNTSF…
	SlLYK14	Solyc06g069610.1.1	Solyc06g069610.1.1	Sol genomics - ITAG release 4.0	>Solyc06g069610.1.1 sequence match in blast db Tomato Genome proteins (ITAG release 4.0) MPRLMASWCCILIFYFLFPLIFPKIITNITSAIPTQLTNIHPFPCSDHIKTCNALLYQHNSLSKQNITFFYSVNASAIEPISYDDRQDYLINVPCTCKDVNGTVGYFYDTIYNLQSGDTFANVSNDIYSGQAWKVGGEDKSYKAGENVTMHLLCGCVEDEEKTVVTYTVQQHDTLSTIGDSLSSQVSDIESLNPYLIRPQFVDVGWLLYVPMYKNGVPLPSTGKNHKAHKWMVLVGILSAVTVLSICTVIVFILRRNRLQRRAKEDAAAVSKKMPVFESERPVIYSLEEIAEATSDFDESRIIGAGGYGS…
	SlLYK4	Solyc02g089900.1.1	Solyc02g089900.1.1	Sol genomics - ITAG release 4.0	>Solyc02g089900.1.1 sequence match in blast db Tomato Genome proteins (ITAG release 4.0) MNYSHLIFVFTIILAYSSVSILAQQPYFGTGTNDCSSQDTSTSAFGYLCNGVNRTCQSYLTFRSQPPFNTVSSISSLLGANPSQLSQLNSVSQNATFNTNQMVLVPVTCSCSGQFYQSNASYVIRRDDSFLNIAMNTLQGLSTCQAINAENSEQANNLVVGSRINVPLRCACPTQNQTNNGTNYLLTYLIASGEFVSFISDKFGVDFRATLAANSIPEDAPTVFPNTTLLVPLSTPPLSSQVAGPSPPPPPATTPTPPAVPVSESSSNKTWIYVVAGVVGGLVALCILGVVVFFLFFRKKEKKADPQFVS…
	SlLYK10	Solyc02g065520.1.1	Solyc02g065520.1.1	Sol genomics - ITAG release 4.0	>Solyc02g065520.1.1 MVVPLVSLFYNFFLFLILSSSNVTAQPSSTDTDFSCSFNSSFSCDTFISYRARPPNHLDVGSISDLLEVSRLSVATATGLASEDTELFPDQLLLVPVKCY CNSSHYFSNVTYQIRKGDSFYSVSIRAFENLTNYHVVQDMNPTLDPTNLTIGAEAVFPLFCKCPTHSDLEKGLQYLVTYVWQPWDDVLPVSNMFGASAAD ILAANNYRNFTAAICSPVLIPVKLPIILQSYPSSASSRKSKHGWIVITVLGIMGLLAVFSFCLMVYMRHLEEKRRSNLAHNSSTLETSDLFHTKKASEGE IMDHKNIQDKLLPGVSGYIGKPIIYDLKIIMEATVDLSERYRIGGSVYKATMNDQVVAVKKRKQASEELTILQKLH…
	SlLYK9	Solyc09g083210.3.1	Solyc09g083210.3.1	Sol genomics - ITAG release 4.0	>Solyc09g083210.3.1 sequence match in blast db Tomato Genome proteins (ITAG release 4.0) MITKPIFIFSLLFFLSFILNQNIICYAQEPPSITGYTCNPEQFNPCQTYVLYRARAPEFLDLASIGDLFSVSRLMIANPSNISNPNTTLVNDQPLFIPITCSCNNINTTFGSISYAGFNYSFKSGDTMYGVSTSKFQNLTTYQSVEAVNPTVVPENIDIGQAIKFPIFCKCPNTTSSQNQPRLLITYVFQPNDNISSIASRFRVTPQSITQINGNNTKILDTLFIPLSNLPNLTQPTSSNTPPPPPTPSAPVNQEKDRKGTVIGLAIGLGVCGVLLILVLGLFYKEKTGKKEGYGDVERQKSLYLGSKKG…
	SlLYK15	Solyc11g069630.1.1	Solyc11g069630.1.1	Sol genomics - ITAG release 4.0	>NP_001234719.1 LysM receptor-like kinase 11 precursor [Solanum lycopersicum] MIFFQENRSFELVLGLLVLNILWVGVKSQCSDDCDALASFYVWNGANLTFMSNTFSTPIKNILSYNPQIT NPDIIQSQSRVNVPFSCSCVDGKFMGHQFDVQVKTNTTYPRITRLYCSNLTTVEKLQESNSYDPNNVPVN SIVKVIVNCSCGNSHVSKDYGLFITYPLRPGENLVTLANDFSLPQKLLEDYNPEANFSSGSGLVFIPGKD QNGTYPQLRTSTSSKGFSGGAITGISVAVVLVVALLAVCIYITFYRGRKTEENLNLEPYKHSSNKHIPGH ANFENSSEGGSLKQGASPEVPRIAVDKSIEFSYDELA…
	SlLYK6	Solyc12g089020.2.1	Solyc12g089020.2.1	Sol genomics - ITAG release 4.0	>Solyc12g089020.2.1 sequence match in blast db Tomato Genome proteins (ITAG release 4.0) MNWLLNILCILNFLISCTKAQQEYSGNSVLNCENEIGTNYSCNGRNSTCQAFLIFKARDPYNSVPGIAALMSSNMSEIARINNVTRLTVFAPEKEVIIPVDCSCSGLYYQAKTMYYISALIETYFVIANNTYQGLSTCNALVCQNEYDEFSLRPGLELQVPLRCACPTAKQAAKGSKYLMTYSINVGDDILTVGKRFKVNGRNIIEANGFLDENSVLYPFTTILIPLPSEPSNLDTGNENYRKPIRSFSPPSAANASKGKSKRNLYIGSGVATGFVVSWVILLALFKKRDSKFPRRSSSHEDILVEIANI…
	SlLYK7	Solyc02g089920.1.1	Solyc02g089920.1.1	Sol genomics - ITAG release 4.0	>Solyc02g089920.1.1 sequence match in blast db Tomato Genome proteins (ITAG release 4.0) MGDFPLIFFISSIILASKVYAQQNYSGNTVMSCKGTNETGTTASFLYSCNGEKFSCRSFVIFRSDSPYNTVSYISKLLSSNPDEIVHINNISRFKILDQNQEVIVPVNCSCSGQYYQADTSYVIPSKYDTYFRIATSTYQGLSTCSAVMHENVYNALDLFPGLNLRVPLRCACPTRDQSRNGVKYLVTHLVTWGDNVSSISAQFSVSSQSTAYANGLSENSVLYPFTTVLIPLPKEPSSSETRTIKREHTETSYPSRHKISYGSLFIGVGTGVSLAVLCFILFIVLKHKKENGRGEILGNRRQGKQKRNL…
Medicago truncatula	MtLYK9	Medtr3g080050	Medtr3g080050	Phytozome	>M.truncatula Mt4.0v1|Medtr3g080050.1 MEHQPRFTSFISLPLFSIFLASIPFITESKCTKGCSLALANFYVSQGSNLTYISSIMRSNIQTRPEDIVEYSREIIPSKDSVQAGQRLNVPFPCDCIDGQFLGHKFSYDVETGDTYETVATNNYANLTNVEWLRRFNTYPPNDIPDTGTLNVTVNCSCGDADVGNYALFVTYPLRPGETLVSVANSSKVDSSLLQRYNPGVNFNQGSGIVFVPGKDQNGSFVFLGSSSGLGGGAIGGIAVGIVVVLLLVAAAIYFGYFRKKKIQKEELFSRDSTALFSQDGKDENSHGAANVTQRPGVMTGITVDKSVEFSYDELAAASDNFSMANKIGQGGFGSVYYAELRGEKAAIKKMDMQATKEFLA…
	MtLYK7	Medtr5g086030	Medtr5g086030	Phytozome	>M.truncatula Mt4.0v1|Medtr5g086030.1 MIHHTPKFLSYVPIILYTMKPIKFRLSFLFMLLASKSFIAESKCSKTCNIALASYYLQDDTNLTYVSNIMQSNLVTKPEDIVSYNTDTITNKDFVQSFTRVNVPFPCDCIHDEFLGHIFQYQVATKDTYLSVASNNYSNLTTSEWLQNFNSYPSNDIPDTGTLNVTVNCSCGNSDVSKDYGLFITYPLRPEDSLELISNKTEIDAELLQKYNPGVNFSQGSGLVYIPGKDQNRNYVPFHTSTGGLSGGVITGISVGAVAGLILLSFCIYVTYYRKKKIRKQEFLSEESSAIFGQVKNDEVSGNATYGTSDSASPANMIGIRVEKSGEFSYEELANATNNFNMANKIGQGGFGEVYYAELNG…
	MtLYK8	Medtr2g024290	Medtr2g024290	Phytozome	>M.truncatula Mt4.0v1|Medtr2g024290.1 MITNQIFILNFLLFVLLIMKTVRSCNSGCDLALASYYIEEGTNLTYISNLFNQPTSEILKYNPNIQNPDTIQSHTRLNIPFTCDCLSGLFLGHTFSYKLKEGENYKAVANGYYSNLTTIDFLIRVNSYPATDIPAGTVINVTVNCSCGDRDVSKDYGLFLTYPLRNGDSLPGIAMESGVPVELVKRYNPASNFRAGELVFLPAKDENGNFPPLKMGSGMSKGGIVGIVVGGAFGILLLVLILYVVFYRRKKVADQVTLLPVPGASELDQSSQLQHGRGSSMDKTSESTTVVSPRLTGITVDKSVEFSYEELAKATDGFSTANIIGRGGFGLVYYAELRNEKAAIKKMDMQASKEFLAELKV…
	MtLYK3	Medtr5g086130	Medtr5g086130	Phytozome	>M.truncatula Mt4.0v1|Medtr5g086130.2 MNLKNGLLLFILFLDCVFFKVESKCVKGCDVALASYYIIPSIQLRNISNFMQSKIVLTNSFDVIMSYNRDVVFDKSGLISYTRINVPFPCECIGGEFLGHVFEYTTKEGDDYDLIANTYYASLTTVELLKKFNSYDPNHIPVKAKINVTVICSCGNSQISKDYGLFVTYPLRSDDTLAKIATKAGLDEGLIQNFNQDANFSIGSGIVFIPGRDQNGHFFPLYSRTGIAKGSAVGIAMAGIFGLLLFVIYIYAKYFQKKEEEKTKLPQTSRAFSTQDGSAEYETSGSSGHATGSAAGLTGIMVAKSTEFTYQELAKATNNFSLDNKIGQGGFGAVYYAELRGEKTAIKKMDVQASSEFLCEL…
	MtLYK5	Medtr5g086090	Medtr5g086090	Phytozome	>M.truncatula Mt4.0v1|Medtr5g086090.1 MEQPLKFRLSLLFLLLVLQSITSESKCSKTCDLALASYYIRPGTTLANISKVMQSNVVSKEEDILSYNTAITNIDAIQSDTRVNVPFPCDCINDEFLGHTFLYKLRLGDIYPSIAERTYTNLTTEEWMERVNSYPGTDLPVSAMVNVTVNCSCGSREVSKDYGLFITYPLSSKDTLESISKDTMIEAELLQRYNPGVNFSQGSGLVFIPGKDENGFYVPLPPSLGTAGISIGGLCMVLLLLLCIYVRYFRMKNGEEKSKLSPDDSMTPSTKDVDKDTNGDTGSRYIWLDKSPEFSYEELANATDNFSLAKKIGQGGFGEVYYGELRGQKIAIKKMKMQATREFLSELKVLTSVHHRNLVHL…
	MtLYK1	Medtr5g086540	Medtr5g086540	Phytozome	>M.truncatula Mt4.0v1|Medtr5g086540.1 MKPIKFILSLLLMLLASSSAESKCSKTCDLALASYYIWEGTNLTYISNIMQSNVVSKPLDIFSYNTDTLPNLDMLRFSSRLNVPFPCDCINDEFLGHTFLYEFHPRETYASIAELTFSNLTNKEWMEKVNVPDSVKVNVTVNCSCGDKMVSKDYGLFITYPLSSEDTLESIAKHTKVKPELLQKYNPGVNFSKGSGLVFIPGKDKNGVYVPLPHGSLATAVGGTCTVLLLAISIYAIYFRNKNAKESKLPSKYIVVDKSPKFSYEELANATDKFSLANKIGQGGFGEVYYGEPRGKKTAIKKMKMQATREFLAELKILTRVHHCNLVHLIGYCVEGSLFLVYEYIDNGNLSQNLHDSERGP…
	MtLYR10	Medtr7g029650	Medtr7g029650	Phytozome	>M.truncatula Mt4.0v1|Medtr7g029650.1 MMITFHMRALVFFLWLFLSSSHGSSYHCNENESHNHHCETFALFFTNSHYYSLSNLTLYLGLNRFVIAETNGFSLETEFLPQNQPLLIPIDCKCKKGDFQAELTKTTIKGESFYDIFKSLEGLTTCKAIKENNLGLSPWNLDAKLKLIIPLKCACPFSSFVIPKPKFLLSYPIIENNTVSNLALKFNITKEAIVIANNISSEERSLEPFTSILIPLNGKPFLDPLAKPKQPNTNFPKTNNIPINSQHKKSTMRKSELYIGLIGIAIGIFFALLVSFCFIWFKQRKVEENACKERDMELQYLNQSVRTTSDKKVSFEGSQDTLDSKIIDATPRKMLLETYTIDDLRKATEDFSSNCHIEGSV…
	MtLYK4	Medtr5g086120	Medtr5g086120	Phytozome	>M.truncatula Mt4.0v1|Medtr5g086120.1 MNLKNGLLLFILFLDCVFFKVETKCVKGCDVALASYYIMPSIQLINVSNFIQSKIVLTNSFDVIMSYNRVVVFDKSGLISYTRINVPFPCECIGGEFLGHVFEYTTKEGDDYDLIANTYYASLTTVELLKKFNSYDPNHIPVKAKINVTVICSCGNSQISKDFGLFVTYPLRSDDTLAKIATKADLDEGLLQNFNQDANFSKGSGIVFIPGRDENGVYVPLPSRSLVAAGICIRGVCMVLLLAICIYVRYFRKKNGEESKLPPEDSMSPSTKDGDKDSYSDTRSKYILVDKSPKFSYKVLANATENFSLAKKIGQGGFGEVYYGVLGGKKVAIKKMKTQATREFLSELKVLTSVRHLNLVH…
	MtLYK11	Medtr8g014500	Medtr8g014500	Phytozome	>M.truncatula Mt4.0v1|Medtr8g014500.1 MILVGKPHLKLLQFVLFLFYLNFNRSSSNQMAPMNCTDTRRVCTSFLAYKPQQNQSLGVIQSMFDVLPSDITVEGNGWDYIFIRKNCSCASGIKKYVSNTTFTVKTNEGFVDDLVMDAYDGLILLPNTSRKARNGAVISLRLFCGCSSGLWNYLLSYVLRDGDSVESLASRFGVSMDSIEGVNGLDGPDNVTVGSLYYIPLDSVPGDPYPLKNASPPASVPTPSVDNISGDQDNHKYHVPYGWIIGGLGVGLILIILGIILCVCLRSSNCFSDSRSHEKDAEGKVSHKFQILRNPSFFCGSGRYICGKHVDQKQTDGDSSTHTITVPKASTLGPDVFDMDKPVVFAYEEIFSSTEGFSDSN…
	MtLYK10	Medtr5g033490	Medtr5g033490	Phytozome	>M.truncatula Mt4.0v1|Medtr5g033490.1 MASLIQLLSIFLPLLASSLPTIFSIEVSMKKAYMEPYKCSTKMRTCNASLYHINYNHNIEQIANFYSIDPSQIKPIIRSTKQDYLVKVPCSCKNIKDLSGYFYETTYKVSPNETSVDIMNLIYSGQAWQVNEDLVANENVTIHIPCGCSEFESQIVVTYTVQQSDTPTSISLLLNATIDGMVRINQILGPNPTFIDIGWVLYVPKELKGSPLYHGKEKKHKWVIIIGILVSVTLLSVITLIIFILRRNKAYETSKYDPKTVSKRSFGNRTISLRNHEFHKEYMEDATQFDSERPVIYDFEEIEHATNNFDETRRIGVGGYGTVYFGMLEEKEVAVKKMKSNKSKEFYAELKALCKIHHINI…
	MtLYR4	Medtr5g085790	Medtr5g085790	Phytozome	>M.truncatula Mt4.0v1|Medtr5g085790.1 MAWQTLTTLIIITIITTFPKTKSQQEYVNNKQLDCENTYNSTLGNICNSIPSCQSYLTFKSTPQFNTPSSISHLLNSSASLISQSNNISTVQTLPTDTIITVPINCTCSNNNTYYQHNTSYTIQNTGETYFTVANNTYQALSTCQALIAQNPYNERKIVRGNNLTVPLRCACPTKKQSDEGFKYLLTYLVSEGESVSSIAEIFNVDPQSINEANELSSTSFIFYFTPLLIPLKNEPPQKIVKPASPPESPPPPPPAAENGSSSSSTKWVIVGVVVGVVVLLLVGVALFFLCFRRRRQQKLQPPAVGKAFSDSNTKKVSEVTSTSQSWSLSSEGIRYAVDSLTVYKYEDLQNATNFFSEENK…
	MtLYR3	Medtr5g019050	Medtr5g019050	Phytozome	>M.truncatula Mt4.0v1|Medtr5g019050.1 MHLFPFIPFFIFNLFFFFFVSNISIILGQQPYIGLATNACPRKGDSKSIRGYTCNGKTQTCQAYLTFRTQPIYSSVSTISSLLGSNPSQLAEINSVSLNETFETNKMVIVPVNCSCSGNYYQANTSYVFQNTDTYFIVANNTFEGLSTCQALMHENHNPGDVYPGRKLLVPLRCACPTKNQTQKNIKYLLSYLVDWGDSVSFISDKFGVNFRTTLEANTLSLTQSTIYPFTTLLVPLFDKPSSSQIQTHHSPSSSPPLSSSSSTDKKSKKTWVYVVVGVLGGVVIVALILFLYAFISFKKGKKKNDFLVSVSESTIFEEKEKPMKKEDEKLSEIICGIAQSFKVYDFEEIKVATDNFSPSC…
	MtLYR7	Medtr3g080170	Medtr3g080170	Phytozome	>M.truncatula Mt4.0v1|Medtr3g080170.1 MVTLFSATILTLILLLNFHIPQTKSQQEYLDNHQLDCDDPSKSTYGNICNSINSCQSYLTFKSSPPHYNTPATIAYLLNSTVPLIANANNISYVDPIPTDTMITVPVNCYCSGHYYQHNSSYTLKTEDENYFTLANNTYESLTTCQALDAQNIYGLTNLTAGLNMHVPLRCACPTSKQIENGFKYILTYLVSEGEYPELIAEIFGVDSQSVLDANKLIEDQVIFYFTPLMVPLKDKPPTKIQRTLPPPSTPLSKPHVENLARNKDSSSSKKWVVVGIAVGAAFLLLIFFVLLFCFCQQHKNKKKLSSAATKTTTEEVSNTNTSITNPSFSLCSEGLRYAFESLTVYEFEELHKATSFFSEA…
	MtLYR2	Medtr1g021845	Medtr1g021845	Phytozome	>M.truncatula Mt4.0v1|Medtr1g021845.1 MNQVVFNLILFTLSMLHSSKTKAQQNYSGNSILSCKNNDDAGPSSAFLYTCNGLNKSCMTYLTFKSVLPYNSVSTISSLISSNPNELARINGATLLTVFPSGKDVIVPVNCSCLTNDYYKAETKYILGPNPTYFIVANDTFQGLSTCDSLMRANPYGELDLLRGMELNVPLRCACPTYHQKTNGTKYLLTYSVTWGDNISNIATRFNIPVGNLIDANGFSTQTELLFPFTTVLIPLASEPVSLTTIVANDPPTPLGCSFKKCKSNTKVLLIALTTSLLVLCVFLFVLFLIRFLLRKRSARFVKRCLEVNNKNGVFSEEIREEIAIIEHLSKVYSFEEIKEATENFSSKNRIKDSLFRGIFN…
	MtLYR8	Medtr5g042440	Medtr5g042440	Phytozome	>M.truncatula Mt4.0v1|Medtr5g042440.1 MKTLKPHHHQLSTFIFILLFPFLKSQTARQQNNTGYTCPNNNNNNNNTYPCQTYVYYKATPPNYLDLATISDLFQLSRLMISKPSNISSPSSPLLPNQPLLIPLTCSCNFINTTFGSISYSNITYTIKPNDTFFLVSTINFQNLTTYPSVQVVNPNLVATNLSIGDNAVFPIFCKCPDKTKTNSSFMISYVVQPHDNVSSIASMFGTSEKSIVDVNGERLYDYDTIFVPVTELPVLKQPSTIVPSPAPRGNSDDGDDDDDKSGIVKGLAIGLGILGFLLILVIVFWFYREVLFKKEKKGKGLYFGDKGYKGNDEKKKKMDVNFMANVSDCLDKYRVFGFDELVEATDGFDERFLIQGSVYK…
	MtLYR5	Medtr7g079350	Medtr7g079350	Phytozome	>M.truncatula Mt4.0v1|Medtr7g079350.1 MNTLDLKLHLKIEVQLIKLMKFLYLYILLCMLPYSINCQQILLNTTVTDCSGTPSAPKGYLCNSPQNSCN SFLTFRSKPSYDNPTSIAYLLGSEASTIASINNISRNEKLPTNKTIIVPILCSCSGNIYQHNTPYTVQKG DTYFHLVNETYQSLTTCQALKGQNYYASENIAIGAEVTVPVLCACPTTTQMAKGITSLLVYIVNYGETVK SIGEAYGVDEQSILEANELQPSENRSVILFALTPILLPLRGKSCKEDPDSFYCTCSQGRLADGSCNESHG QKFPAKLVAALGVGIGAGFLVLFLLSYRLYQYIKKKRASIRKEKLFRQNGGYLLQEKLSSYGNGEMAKLF TAEELQ…
	MtNFP	Medtr5g019040	Medtr5g019040	Phytozome	>M.truncatula Mt4.0v1|Medtr5g019040.1 MSAFFLPSSSHALFLVLMLFFLTNISAQPLYISETNFTCPVDSPPSCETYVAYRAQSPNFLSLSNISDIFNLSPLRIAKASNIEAEDKKLIPDQLLLVPVTCGCTKNHSFANITYSIKQGDNFFILSITSYQNLTNYLEFKNFNPNLSPTLLPLDTKVSVPLFCKCPSKNQLNKGIKYLITYVWQDNDNVTLVSSKFGASQVEMLAENNHNFTASTNRSVLIPVTSLPKLDQPSSNGRKSSSQNLALIIGISLGSAFFILVLTLSLVYVYCLKMKRLNRSTSSSETADKLLSGVSGYVSKPTMYEIDAIMEGTTNLSDNCKIGESVYKANIDGRVLAVKKIKKDASEELKILQKVNHGNLV…
	MtLYR1	Medtr8g078300	Medtr8g078300	Phytozome	>M.truncatula Mt4.0v1|Medtr8g078300.1 MVSSFFHTLIFFSATHILLQLPQANGKNFSCTLNSSPSCDTYVAYFANSPNFLTLTAISDIFDTSPQSIARASNIKDENMNLIHGQLLLIPITCGCNGNGNYSFANISHLIKESESYYYLSTISYQNLTNWQTVEDSNPNLNPYLLKIGTKINIPLFCRCPSNYFAKGIEYLITYVWQPNDNLTLVASKLGASPKDIITANTNNFGQNFTVAINLPVFIPVKNLPALSQSYYSSSERKRINHFSIIISIGICLGCTILISLLLLLFYVYCLRKRKACENKCVPSVEITDKLISEVSNYVSKPTVYEVGMIMKATMNLNEMCKIGKSVYKAKIDGLVLAVKNVKGHITVTEELMILQKVNHA…
	MtLYR9	Medtr4g058570	Medtr4g058570	Phytozome	>M.truncatula Mt4.0v1|Medtr4g058570.1 MGTNLVLMYNNKVMIHLWFIICICINSCYSQQPYDSSNCYSNETSPGSRYTCNSTHDTCKTFLVYRANQNFQTISQISNLFNKNTNEILHINNLTSSSQILKQGKEVLIPIECTCSNQFYQAKLSYKNLESSTTFSNIACEVFEGLLKHVTLSDQNENQGNEPKFGDVIHVPLRCSCPKNYSSIMKGVIKYFVTYPLIQGDNFDKLSKKFGISLDDFLEANQLQPLSSVFPQTVVLIPIRDANGPIKIFDIPDSPSPPPNFLPTNPFTQESTQPSNLYIAGPIIGFVLFITLVASGFYMKKLRKTDDVIDSFNPTNSTTLWSPIRTSTTSCLSPDFLVGIKYCLLNYHIEEIEKATNFFSD…
	MtLYR6	Medtr7g079320	Medtr7g079320	Phytozome	>M.truncatula Mt4.0v1|Medtr7g079320.1 MELYNYILHFTVLFLCMFSQLFNCQQVYLNNTVFDCTNPSTVPKGYLCNGLKKSCTSFLVFKSKPLYDNPTKIAYLLRSEASAIASINKIPLNEKIPSNKSIIVPVFCSCDGNIYQHSTSYSVKQNDTYYELVKETYQGLTTCQALMGQNYYAPVSIQLDAELTVPILCACPTANLTAKGVTSLLVHMVNYGETVKSIGEAYGVDEHSMREANELSGLQSANSSVILFASTPILVPLRRKNCKENSDRFYCKCSEALHGDESSKGIYCDESPRRKVPAKLVAASGMGIGTVLLCLFLLSCKLYQHIKKRRASTHKEKLFRQNGGYLLQEKLSSYGNGEMAKLFTAEELQRATDNYNRSRFL…
	MtLYK6	Medtr5g086040	Medtr5g086040	Phytozome	>M.truncatula Mt4.0v1|Medtr5g086040.1 MKISFSFIVLILLIASTESKCNEGCSLALASYTLNHVSNLTYISNIMKSNVLSKPQDIIINNDKNKRANVPFPCNCINGEFLAYTFLYELQPGETYTSVAEESFSNLTTDVWMQNFNVYRPTNIPDFAMIKVTVNCSCGNKEVSMDYGLFITYPLRSEDTLESIAKGAEIEAELLQRYNPGVNFSKGSGLVFIPGKDQNGSYLPLHPSTVGLGTVAITGISVGVLAALLLLLFFVYIKYYLKKKNKKTWEKNLILDDSKMKSAQIGTNIASIMVEKSEEFSYKELSIATNNFSMANKIGEGGFGEVFYAELRGQKAAIKKMKMKASKEFCAELKVLTLVHHLNLVGLIGYCVEGFLFLVYE…
	MtLYK2	Medtr5g086310 + Medtr5g086330	Medtr5g086310 + Medtr5g086330	Phytozome	>Medtr5g086310 + Medtr5g086330 MKLKNGLLLFFMFLECVFSKVESKCVKGCDVALASYHVMLPFTYQNITSFMQSKIVSVSSLSDVIISYNK GKVSKNGNLFAFSRVNIPFPCECIGGDFLGHVFEYSAKEGDTYDLIANSYYASLTTVELLKKFNSYDQDH IPAKAKVNVTVNCSCGNSQISKDYGLFITYPLRTDDTLQKIANQSNLDEGLIQSYNSGVNFSNGSGIVFI PGRDQNGDYVPLYPRSGLAKGATVGIIIAGIFGLLLLVIYIYVRYFKKKEEEKTKLAEALSTQDGSAEYE TSGSSVHATVFTGIMVAKSTEFSYQELAKATNNFSLDNKIGQGGFGAVYYAELRGEKTAIKKMDVQASSE FLCELKVLTHVHH…
Oryza sativa	OsLysM-RLK2/OsLYK5/OsNFR5	Os03G13080	Os03G13080	Phytozome	>Os03G13080_OsLYK2/MYR1 MEHKGLCILAVVIAFQLAGGEAVTDATARARRFACNVSAPCDTFVVYRTQSPGFLDLGNISDLFGVSRALIASANKLTTEDGVLLPGQPLLVPVKCGCTGARSFANVTYPIRPRDTFFGLAVTAFENLTDFVLVEELNPAAEATRLEPWQEVVVPLFCRCPTREELSAGSRLLVTYVWQPGDDVSVVSALMNASAANIAASNGVAGNSTFATGQPVLIPVSQPPRFPPLTYGAIAADPGAGKHRHGIIVATSIAGSFVACAVLCTAILAYRRYRKKAPVPKHVSPKLSWTKSLNRFDSNSSIARMINGGDKLLTSVSQFIDKPIIFREEEIMEATMNLDEQCKLGSSYYRANLEREVFAVKPAKGNVAGELRMMQ…
	OsLysM-RLK11/OsLYR8	Os02G45750	Os02G45750	Phytozome	>Os02G45750 MTPRRRLALPALLLWCLCALPAPARSQSAATPAPASNEGFNCTANATYPCQAYALYRAGFGGVPLELAAIGDLFAASRFMVAHANNLSTSAVLAARQPLLVPLQCGCPSRSPNAYAPMQYQINAGDTYWIVSTTKLQNLTQYQAVERVNPTLVPTNLDIGQIVTFPIFCQCPTAADNATALVTYVMQPGDTYASIATAFAVDAQSLVSLNGPEQGTRNLSSPEILVPLRRQVPEWLPPIVRVNNISTTPASPPPSNTPAPTVVSNNRDGVVTGLAIGLGVVGGLWLLQMLLLGCLWRRLKARGRRAEAVASGDGGEGGRFTKAASGGGGGGGGRFLVSDISEWLDKYKVFKVEELESGTGGFDDEHLIQGSVYKAYIDGEVFAVKKM…
	OsLysM-RLK7 / OsLYK6	Os11G35330	Os11G35330	Phytozome	>Os11G35330 MAQSRSHAMAAFAFVVVFLLSGAPGARSQQPYGSQVADCPNKHNDTGLLGYFCSSGGGGGGAPSSSSSSCQTYLTFHATPRYPDLAAIASLLGADASSLAAANSAALPTAALAPGAKVLVPATCSCTGAAYYQRNATYVAVAGDTLLVIANDTFQGLSTCQAVQEQALGDAPARSLLAGQRVTVPLRCACPSAAQAAAGVRYLVTYLVDEFDEVGAIAARFGVDAGNISAANEMAITDTIYPFTTLLIPVKSKPDVSQLRSPPPPPPPPPAAPAPTTNRKNHTGVYVGIGAAAVAVLAVVTAVVAALAVRARRQRRRATAAVAAAGGKGGKGNDKASPAFTGGEVSVSISEAFSGLSDIKSSLKVFTYAELAAATDGFSPDRRVGGS…
	OsLysM-RLK6 / OsLYK3	Os06G41960	Os06G41960	Phytozome	>Os06G41960 MPPGARARRIAALDLIFLVFLRLASAYQRPSDAHINCIDSFCLGGYTCSETTATTSCTAYLTFRSDPPLSVAYLLNATPSAVAAANSVPLAVSPVDGTQLLLVPVPCSCNRATGYYQHNTTYAIQELDTFFLIANNTFQGLTTYQSIIANNPASEAMSPVINGPLAVPLRCACPSATTGRINNLLTYVVQEGDNVTSIARRFNSTHGDVLAANTLLVPLVHPPHSRVVLANTTITSTTPPESQKFYVSSPCSNGLLAGLGIGVGCGVSAWAAVLAVFLLWRRRRRRPVGDSSGMARETPLVAAVRGAVETLAAYSYADIETATAGFAEERRVAAGSSVYRAVINGEAFAVKRVAAGGDDVRGEVDVLGRVNHSGLVRLRGLCANGDD…
	OsLysM-RLK5 / OsLYK2	Os06G41980	Os06G41980	Phytozome	>Os06G41980 MSMLPRFLLLVVLLAVPMTAAQQQYEANAQGDCYTDNGSSVLGYTCGTAASPPPPPCTAYLTFRSAPPSYASPITVSYLLNASVPAVAAANSVPVSPPVARDGLLLVPVPCACTAAGYYQHDAGYVIQFDDETYFVMANDTYQGLTTCQALMAQNPAHDSLDLYPGIRLTVPLRCACPSPAQAAAGVRYLVTYLLGWDDDSSTVADRFGADYQAVLFANNLTDDSTVYPFTTMLVPLKHRPKPDVTVLPEPGPPSPAPAPAVSAPPPPAVPSSESGSGRWKKSFRGRCIGIGVGVGFAVLASGALLALFLLRRRWRWRGNGELHDVPLAPDKEGAKATPPPWMLPTTVADVDVRDAVGSMAVYEYGELERVTAGFAEERRIGDSSVY…
	OsLysM-RLK1 / OsLYK4	Os02G09960	Os02G09960	Phytozome	>Os02G09960 MAETPRRIRRGGAGLSLVVVALLLAVAARAQQEYEANQQNACYATNASSTLGYTCNATSASAAAAAPCDAYLVFRSSPPLYASAVSISYLLNVAAAAVADSNAVDPVAPVAADRLVLAPVPCGCSPGGYYQHNASHTIRDTGVETYFIIANLTYQGLSTCQALIAQNPLHDSRGLVAGDNLTVPLRCACPSPPQAAAGVKHMVTYLVTWGDTVSAIAARFRVDAQEVLDANTLTESSIIYPFTTLLVPLKNAPTPDMLAPPAQAPPPPAPAPPRAQPPPGGSGSGKGVAVGVGVGCGVLALAGVFGLLFFCLRRRRGVGEESVRPGKVVGDVSSSAEYGALASGKQTTTATSMSSLSAARSLMASEVREALESLTVYKYSELEKATA…
	OsLysM-RLK9 / OsCERK1	LOC_Os08g42580	LOC_Os08g42580	Phytozome	>LOC_Os08g42580 MEASTSLLVLVLAAAAFAAGTVTEAAGDGCSAGCDLALASFYVTPNQNVTNMADLFGIGAANYRSLAPYN PNIPNLDFINVGGRVNVYFTCGCRSLPGSPGATYLAGAFPFQMSRGQTYTKVAANYNNLTTAEWLQATNS YPANNIPDTAVINATVNCSCGDASISPDYGLFLTYPLRAEDTLASVAATYGLSSQLDVVRRYNPGMESAT GSGIVYIPVKDPNGSYLPLKSPVQAASVLCKLIMRLHEGKGASAGAIAGGVVAGVVVLAAIFLYIIFYRR RKAKQATLLQSSEDSTQLGTISMDKVTPSTIVGPSPVAGITVDKSVEFSYEELSNATQGFSIGNKIGQGG FGAVYYAELRGEKAAIKKMDMQATHEFL…
	OsLysM-RLK10	Os09g33630	Os09g33630	Phytozome	>Os09g33630 MFSLPALLIGACAFAAAAVAASGDGCRAGCSLAIAAYYFSEGSNLTFIATIFAIGGGGYQALLPYNPAITNPDYVVTGDRVLVPFPCSCLGLPAAPASTFLAGAIPYPLPLPRGGGDTYDAVAANYADLTTAAWLEATNAYPPGRIPGGDGRVNVTINCSCGDERVSPRYGLFLTYPLWDGETLESVAAQYGFSSPAEMELIRRYNPGMGGVSGKGIVFIPVKDPNGSYHPLKSGVGIVLLFCELLCIYAKVAKVQEGHIASISRRNQPPCCYYLCDDASQAEGIKVERSIEFSYEEIFNATQGFSMEHKIGQGGFGSVYYAELRGEKTAIKKMGMQATQEFLAELKVLTHVHHLNLVRLIGYCVENCLFLVYEFIDNGNLSQHLQR…
	OsLysM-RLK3 / OsLYK1	Os01G36550	Os01G36550	Phytozome	>Os01G36550 MSKHGFLFFLLFFVQHLHTIISLLDSPGGSLASLPEWQPMPCKSVSVNPLCSSYLYVTPEGRNLSKVASDFSGNASLFQRITRLSGSEDLLVNVPCVCEAINATMTGLFHDTNYRVKDGDMGDIINSKTFSGLALNVGDGQILHKEEKLIIHLPCGCSSTAPEGVLSYAVQDGDTLGNIASLFRSSWKDILDLNPRVANPDFIKPGWILFIPMGVAGPSNKKVRGLPIIIAASISVAMLLLCVLTIILCLKRRSTLPSVEAPAHKMEKIPSNTSIAALESRFYPSMRINEIDPFQTERPVIFSLRAIEDATSNFDEKRKIGEGGYGSVYLGFIGTHEIAVKKMKASKSKEFFAELKVLCKIHHINVVELIGYAAGDDHLYLVYEYVQ…
	OsLysM-RLK4	Os01G53840	Os01G53840	Phytozome	>Os01G53840 MPPPRRRPPAPGLLILLIFLALASPGEVAGDDAAPGNVTASAPLPCSELSRVCTAFVAFPAAGEAANASVLESMFDAAPGDITADAAASPGYAFVRKNCSCLASRTYLANTTYTVPSAAAGATANATAADVAAAAYAGLAVPPPGGPALRPPRPGAVVALHLLCGCSSGPWNYLLSYVGVDGDTVQSLSSRFGASMDAIEAANGMAGPDPITTGKVYYIPLNSGEQMFSDHSLRQFDQSNFPIYTRSWTTISRDISFLSYSCASTRTKYILRYGDVSEHHSTKFPYGWVIGSMGVALALIAIALLALVLCKLSQYNPQAPNNQGKSPDQSISHKFQLLKSGSFCYGSGRYLCCQFGNVKQSRTDGSDHHMNTPKGVVVDVFDREKPI…
	OsLysM-RLK8	Os11g34624	Os11g34624	Phytozome	>Os11g34624 MEASTSLLVLVLAAAAFAAGTVTEAAGDGCSAGCDLALASFYVTPNQNVTNMADLFGIGAANYRSLAPYN PNIPNLDFINVGGRVNVYFTCGCRSLPGSPGATYLAGAFPFQMSRGQTYTKVAANYNNLTTAEWLQATNS YPANNIPDTAVINATVNCSCGDASISPDYGLFLTYPLRAEDTLASVAATYGLSSQLDVVRRYNPGMESAT GSGIVYIPVKDPNGSYLPLKSPVQAASVLCKLIMRLHEGKGASAGAIAGGVVAGVVVLAAIFLYIIFYRR RKAKQATLLQSSEDSTQLGTISMDKVTPSTIVGPSPVAGITVDKSVEFSYEELSNATQGFSIGNKIGQGG FGAVYYAELRGEKAAIKKMDMQATHEFLAELK…
Prunus persica	PpLYR1	Prupe.7G147300	Prupe.7G147300	Phytozome	>P.persica v2.1|Prupe.7G147300.1.p MAISFLGSQPLYILLLFFFTTQILAQPAPSNSSTSFSCSVDAPPSCDTYVSYLAQPQFLSLGNISDLFGVSSLSITKASNLVSEQIRLIAGQLLLVPITCGCTGNSYFSNITYEIKKGDNYYLVSINSFENLTNWHAVLDMNPTLDPTLLQIGVKVTFPLFCKCPSKMYSDNGVKHLITYVWQPNDDTFRVSSKFNVSPLDIVTANDYRNFTAAVGLPVVIPVSKLPALAQPKPPHGRNIFKQRWWLILVITLGGVLAVSSLFAMFVVYSRRQHKRKKALNGTGSSLESPEWFNMKEGKRDEKLELKFIQDKLLPGVSSYLGKPIMYEIKTIMEATMNLNEHCRIGGSVYRAIIDGQVLAVKNT…
	PpLYR2	Prupe.1G027000	Prupe.1G027000	Phytozome	>P.persica v2.1|Prupe.1G027000.1.p MSTKPKYVSSALLFFLCYHLFLHHSQAQIVPRPVTEGYTCTANQSSYPCQTYVFYRASAPDFLDLATIGDLFSVSRFMISKPSNISSSNATLVSGQPLFIPIPCSCNSPNATMTISYANLSVTIKSGDTFFRLSSRSFQNLTTYQSVELVNPHLVATNLTIGVTALFPIFCKCPNRTQLQNQVNYLVSYVFQPSDNISAVASLFGVQAKSITDVNGNNIQPFDTIFVPVTQLPELSQPDVTPSAATSVKTERKGLIRGLAIALGITGFLLILVVGFSIYRDGKLKKRVRRKGDEEKENQVLYRSKQGSKKSKEMEVSLMADVSDCLDKYRVFGIEDLREATNGFRENSLIEGSVYRGSINGELY…
	PpLYR6	Prupe.3G303700	Prupe.3G303700	Phytozome	>P.persica v2.1|Prupe.3G303700.1.p MAAALLTKLHLIVSLLFNSLLVFAALGHKSQNLLSCETTSPDASGYHCTSAGTNGSSLENQCRTFLILRTNSYYSSLFNLSAYLGINRFVIAEANGFSADTQFLPKDEPLLIPIDCKCSSNEGLFHAELTKTTIKGESFYGIAEALEGLTTCKAIREKNWGVSPWGLADKLQLLIPLRCACPSSSSQSRLLLSYPVSEGDSISDLAIKFNTTKEAIISENNRSLGGTFRPESSLTPLTSLLIPLNGKPILGPLKKRREPNLHFPATSIPAISPHKKKAKMHKIGLYVALSGVIIGASIAIAAAFLLIQLKKKKQSSPKGGDVELQQLSLSVRTTSDKKVSFEGSQDALDGQIIDSTTPHKVLVE…
	PpLYR7	Prupe.6G104800	Prupe.6G104800	Phytozome	>P.persica v2.1|Prupe.6G104800.1.p MIYLCFFILVCLNLSYAQQYYDPTECASDASYSGSRYICNMFQNSCRTFLVYRANPHFRTVSNISELFQMDSDALLGLNNLTSPSEALRAGREVLIPIDCSCSGQYFQASFSYMVSENTSYSEIACGVFEGLLKSFTFREENLSQENKLKVGTKLLLPLRCACPDKLASSSGVKYLVTYPFVEGDRPIILSQKFGISPEDLWAVNHLGPSQTVFPKTTVLVPLRAPPVLNFNILDSPPPAPDFLPTNPVEKTVKNTKVKKLYIAGSVVGFSLLLAALIAFIILYRRALKKWKSEKLQSFTALSSPISCSTVRSPIKSGQTGRSSPISSCLSPDILAGLKYSLFNYSLEELRRATRDFNEENKIG…
	PpLYR3	Prupe.7G147600	Prupe.7G147600	Phytozome	>P.persica v2.1|Prupe.7G147600.1.p MAISCSILETQGKNSDANQSCCSLIVAQQPYEGKAFTDCYNTNTYSKSVLGYSCNGVNKSCQTYLTFRSQPPYNSVSAISAMLASDPSQIAEMNSVSETATFETNKLVIVPITCSCSGDFYQLNTSHVVVHGDTYFVIANNTLQGLSTCQAMMNQNTNLTTKELYSGTRLSVPLRCACPTKNQTDVGTKYLLTYIIAQGDYVSKISATFDSDTGRTLEANGLSEQASTIYPFTTLLVPLQNPPSSSQTIEPPSSSPSPPAPPSTSSNNSTKKWVYAFVGALGGGAFVLVIGIIIFCTFFRRSRGTKGFNSIIVSERFEALEKPLEKKEEEGSQDFLEALSGIAQSLKVYKFEELQRATDDFSST…
	PpLYR4	Prupe.7G147500	Prupe.7G147500	Phytozome	>P.persica v2.1|Prupe.7G147500.1.p MDCSILRFLLLLLITPKLKAQQSYAENSALDCADSDDRGSLPTFLYTCNGEKKSCKAFLIFQSQPPYNSVSAISNLTASDPSELARINNISDHTLVLPQSKEVIVPVVCSCSGEYYEAKASYLIPSIGDTYYTIATDTYQNMSTCNALMHENNYSALSLQPGFELQVPLRCACPTSNQTFNGTKFLLTYLVSWGDSVPVVSERFNVSAKSVAYANGFTEDDPLVYALTPILIPLSVEPSSSQTIIQYPPGPPPRLSLPVTPIHGNRRSKKAYVWIGIGILVLVLCLAIFGVFLYHQKRVSQNNIEGKKKWVLHESFFVTIAEEVDVGLKVFEYEELKGATEDFSNKNCLGGSVYRGFFDGKVLA…
	PpLYR5	Prupe.6G357200	Prupe.6G357200	Phytozome	>P.persica v2.1|Prupe.6G357200.1.p MELFSFSILYAYLCLSLFYQPARTQQAYINGSTLWNCSGNPATSKGYLCDASVKSCEAFVTFRSRAPHDTAISIAYLLGSEASKIASINKVSASDKIPSNKLIVVPVSCSCSGNIFQHYSPYTVIKNDTYFKTANDTYQGLTTCQAMISQNYYDPENIPVGAVLTVPVRCACPSENQTADGITSLLTYIVAKNDTIASIGGMFGVNTQSIMAANMLSQDIIIDLNTPLLVPLKSKRCPTSDGSLADGIYLEHVDCIRGGKKFPVKLVTLLGIGIGLAFICMFLSGYKLYQFLRRRRIKTQQEKFFKQNGGFLLREKISSFGSSSKAKLFTAEEMERATDNYNQSRFLGQGGYGTVYKGMLLDGT…
	PpLYK2	Prupe.3G213100	Prupe.3G213100	Phytozome	>P.persica v2.1|Prupe.3G213100.1.p MSFRIGLGFLVLLSLCFTVKSQCSKSCGWALAKYYVWSGSNLTLISHLMETDEDTIVNYNNGTVPNKDSVLAGTKINIPFKCECVNGKFLGHMFEYDVNSGDTYNKVAQTYYANLTTVEALTWFNSYPPTNIPNANAKLNVSVNCSCGNKAVSKDYGLFITYPLQPGDTLASIAQAEQLNQTLLQRYNPGVNFSQGSGFVYIPGKDDKGSYRSLKSRTSRCSHCWHNCGSNCWSADIGGWCIWILPKEQGPTGISVDKSVEFSFEELSRATDNFSLANKIGQGGFGAVYYAELRGEKAAIKKMDMQASKEFLAELNVLTRVHHLNLVRLIGYCVEGSLFLVYEYIENGNLSQHLRGGSGRDPLP…
	PpLYK1	Prupe.4G016100	Prupe.4G016100	Phytozome	>P.persica v2.1|Prupe.4G016100.1.p MIILAEGNIHIKFLAFHVFLLLSVKAKAKCKTGCNFALASYHVWEGANLTYISNIFGQQVPEILQYNRQVLRDYNGTRIKVPFSCDCLNGDFLGHTFTYITQHGDTYNTIAENAFANLTTVEWLSRVNVYAPTQIPDQVPINVTVNCSCGNRHVSKDYGLFETYPLRPGEDLSFVAVETGVPAGLLVTYNRGSDFSSGNGLVFVPARDQNGSFPPLKLRAGGISGGAIAGICVAGVSAALILALLLYAWHYKRKAVEAPFLSAASEDRYIQHVHVSGHSSEKTLELVALVGASSPGLTGITVDKSVEFSYEELAKATSDFNIANKIGQGGFGAVYYAELRGEKAAIKRMDMQASKEFLAELKVL…
	PpLYK3	Prupe.5G168000	Prupe.5G168000	Phytozome	>P.persica v2.1|Prupe.5G168000.1.p MEMACLNQKQHLLFLVLFTTIFSTHVLSDSVGISSTRLYPFACSDSDQIQSCNSYLYHISKGHQIEEIATFYSVNSSSIKPIVHGTQHKQDYLVSVPCTCKDIKGTKTYLYDTSYLVKQGDTLENVVSEFYSGQAMIVGAEEKPFAGVGNMTTILLVCGCVERSSQEVVTYTVQDHDTLIGIEQLLSAYESEIQNLNINLTQTPNFIDVGWVLFVPMELNGLQPKRQGKRLSLPTIIGVVSAVGFLFVATFIIFLLIRYRKGRNREEDQKSVVNPSAKKGFSLKQQFFKRQMEETFENERPVIYSMEQIEMATSNFDETRKIGEGGYGSVYFGILGELEVAIKKMRSSRTKEFFAELKVLCKIH…
	PpLYK4	Prupe.1G247900	Prupe.1G247900	Phytozome	>P.persica v2.1|Prupe.1G247900.1.p MASLHHLPCLLLSLWLTQFPAGFASDASIKATFINPLSCSAKIMTCNASLYHINISLNKEQIASFYSVFPSEVNPIKHNSKQDYLISVPCSCKNISGTVGYFYDTTYKVKPSDTFYDVSNQIYSGQPLSVKEELPKFVPEANFPIHLPCGCVESDSQIVVTYTVQEHDTLSDIGILLSAKIDNIENMNKNMTENPSFIVVGWVLFVPMEKNGLKTSKTGIRPKWIILIGIILAVTLLSICTLILLLYRRRTPEKKVEVPNKSVSRSSKSLAAHRSFSLHNQLLHKENMEDGPVFESDGPVIFGVEQIEEATGYFDETRKIGEGGYGSVYFGVIGEKEIAVKKMKSNSTKEFFAELKVLCKIHHI…
	PpLYK5	Prupe.3G058700	Prupe.3G058700	Phytozome	>P.persica v2.1|Prupe.3G058700.1.p MKLEWTPMPILLYLILLPISFSTAYSPAPMNCTDTTRLCTSFLAFKPEANETLSVIQSMFDVLPEDVTVEGGDGRGYVFIKKNCSCADGIKKYLTNTTFTVKSGDGYVYDMVMEAYGGLTFLPNTTRRARYGAVVSLRLLCGCSSGLWNYLMSYVMRDGDSIESLASRFGVSMDSIEKVNGIDDPDNVTVGAVYYIPLNSVPGEPYPLESIPLAPVPSPPIDSSSANQVDHKAHVPYLWIVGSLGIILVVIVLGILLYVCLRSSKCLTEERRGHSKDPDGQIRFHILGKPSFCCGSGRYMCCTSADWKQTNGDSNNQQITIPKALGSHVLDMEKPVVFTYEEISSSADGFSDSRLLGHGTYGSV…
Hordeum vulgare	HvRLK1	HORVU.MOREX.r2.6HG0476190.1	HORVU.MOREX.r2.6HG0476190.1	graingenes	>gnl|Hv-Morex3-Prot|HORVU.MOREX.r2.6HG0476190.1_HvRLK1 MEDSKTTEKIDPSSSSSCSLRSAATTHWKEETRATFNSVR PSYRRIPGPRTPATVPHSHPGPSPEAMAAPPGRRGLAFGT AALALLAILAVARGQQQYEANAQTNCYGRNGSSVLGYVCN ATAAAAPCATYVVFRSSPPYYGTAVSISYLLGSDPEAVAD ANGVPTVSPLADSRLVLAPVPCGCSPRGYYQHNSSHTIEL RGETYFIIANNTYQGLTTCQALLAQNPRHGSRDLVAGNNL TVPIRCACPTPAQAAAGVRHLLTYLVTWGDSVSAIADRFR VDAQAVFQANNLTAREIIFPFTTLLIPLKSAPTPDMLVSP APPPAPAPPQAQQPPA…
	HvRLK2	HORVU.MOREX.r2.6HG0500960.1	HORVU.MOREX.r2.6HG0500960.1	graingenes	>gnl|Hv-Morex3-Prot|HORVU.MOREX.r2.6HG0500960.1_HvRLK2 MPRNPTSGGRRPQPHPHLTTSPPLTTTAAGAAQHHRPPPA YFTSELPLASHHHHQPRPFHFRSAAQAMAPLTRRRRLLAT LLCLCALPAPARSQNASATPAPASVEGFNCSANGTYPCQA YALYRAGLAGVPPDLSAAGDLFGVSRFMLAHANNLSTSAA PAAGQPLLVPLQCGCPSGSPNAYAPTQYQISSGDTFWIVS VTKLQNLTQYQAVERVNPTVVPTKLEVGDMVTFPIFCQCP TAAQNATALVTYVMQQGDTYASIAAAFAVDAQSLVSLNGP EQGTQLFSEILVPLRRQVPKWLPPIVTRNDASATPPSPSP PPTTTPGPSDVADNRD…
	HvRLK3	HORVU.MOREX.r2.6HG0476220.1	HORVU.MOREX.r2.6HG0476220.1	graingenes	>gnl|Hv-Morex3-Prot|HORVU.MOREX.r2.6HG0476220.1_HvRLK3 MATPTRWRGLAAVGRAALAFLVLLAVAAPWCPVARGQQEYEANAQNNCYGNNGSSVLGYTCNATAAVRPC ASYVVFRSSPPYESPITISYLLNTTPAALADANAVPTVSSVAASRLVLAPLNCGCAPGGYYQHNASYTLQ FSNETYFITANITYQGLTTCQALMAQNPNHDSRNLVVGNNLTVPIRCACPSPAQAASGVRHLLTYLVASG DTIADIATRFRVDAQAVLRANRLTDSENIYPFTTLLIPLKSAPTPDMLVSPAPPPAPVPPQAQQPLPTGG SGSGKGVAIGVGVGVGVLALAGLLGLMFLCVRRRRRLRPGVGENGHPGKVVIDVPSSADY…
	HvRLK4	HORVU.MOREX.r2.7HG0568980.1	HORVU.MOREX.r2.7HG0568980.1	graingenes	>gnl|Hv-Morex3-Prot|HORVU.MOREX.r2.7HG0568980.1_HvRLK4 MEAPLLRLLLLLLAAAAATAARDGCTSGCDLALGSYYVAS NQNVTYIAQLFGFSDYRVLGRYNPAIRNLDFVAAGDRLNV YFPCRCLASLSDPASTFLAASIPYKVTSGETYTSIADNFN NLTTPGWLEATNTYPANNIPDVGFVNVTVNCSCGDAGIST DYGLFLTYPLRDRETLASVAANHSFSSPEQMDLLRKYNPG MDGVTGSGIVYIPAKDPNGSYHPLESPGQPLSFRDLIIAR WKKSSAGAIAGGVVAGVVALVLGVVLFLFYRRRKAKKDAL LPSSEESTRLASAVSMQKVTPSTSQADGASPAAGITVDKS VEFSYEELFNATEGFN…
	HvRL5	HORVU.MOREX.r2.6HG0526360/70	HORVU.MOREX.r2.6HG0526360/70	graingenes	>gnl|Hv-Morex3-Prot|HORVU.MOREX.r2.6HG0526360.1/gnl|Hv-Morex3-Prot|HORVU.MOREX.r2.6HG0526370.1_HvRLK5 MVPGFLPWGRRVMQAPLPLVLPLFLLVASKTATVAGDGCRGCSLAFGSYYVTKDTNLTFISQLFGLSDYR DLAKYNRGLPNLDNAAAGDRVDVPFPCECLTRPSHPASTYLAASIPYKVATGETYVSIASNYNNLTTADW LQATNTYPPNDIPDVGVVNITVNCSCGDARISTDYGLFRTFPLRDWETLDSVAATRDLSSPERMDQLRRY NPGMEGATGSGIVYIPAQDPYGSYLPLKSPAGKKVSAGAIAGSVVAGVVAPVLLVLLFLFYKGRKAKQNA LLPSSKDSTRLAS…
	HvRLK8	HORVU.MOREX.r2.3HG0251010.1	HORVU.MOREX.r2.3HG0251010.1	graingenes	>gnl|Hv-Morex3-Prot|HORVU.MOREX.r2.3HG0251010.1_HvRLK8 MARHSLFFFFLALSLQHLHISVGLPGRSLATATEQWQPMQ CDAASLNASCSSYLYVTPQGRSLSEIASLFNGSASRTQPI KRLSGSEDLLVPVPCMCDAINDNMSGLFHDTAYKVNLNDT ADNINSIFSGLAWNITATANTTITVHLLCGCSSTAPEGVI SYMVQARDTLSNIATLFRSGSSEILSLNAGVTDPDFLQPG WILFIPMGVASSSKRKFGGLPIIIAVSISAAIMLLCTLTI VLRLRRRSLVPNAEVPKKEMERVPSNTSIAILESRYFPSK RIDDIDPFQTERPVIFSLKAVGEATANFDEKRKIGEGGYG MVYLGFIGTHEIAVKM…
	HvRLK9	HORVU.MOREX.r2.3HG0238890.1	HORVU.MOREX.r2.3HG0238890.1	graingenes	>gnl|Hv-Morex3-Prot|HORVU.MOREX.r2.3HG0238890.1_HvRLK9 MPPRRRLLLLLLALACSGGGAAVDTAPGNGTSSPLACSEL SRVCTAFLAFPAAGNASVLQSMFDASPGDLTSDPAASPGY AFVRKNCSCLASRTYLANTTYTIPSTVPLNATAAQVAAAA YGGLAVPPPGGALQRPPRPGAVVALHLICGCSSGPWNYLL SYVGSDGDTVESLSSRFGASMDAIEAANGMPGPDPITTGK VYYIPLNSVPGQPYVAMSSAPVPAPAPTQNTLSEISDHHS AKFPYGWVIGGMGVALALIAIALLALLMCKSFQYNHQGSN NQGKSPDQPMPHNFQLLKSGSFCYGSGRYFCCQFGNAKQS RKGGEDHHINVPKGMV…
	HvRLK10	HORVU.MOREX.r2.4HG0328550.1	HORVU.MOREX.r2.4HG0328550.1	graingenes	>gnl|Hv-Morex3-Prot|HORVU.MOREX.r2.4HG0328550.1_HvRLK10 MEPRRFLCCCLVAVLAVASRRCDAQGGAGNGTGRFACVVP APCDTFVLYRTQSPGSLDLGAISDLFGVSRAMIAAANNLS LIDEDAALLPDQPLLVPVRCGCTGNRSFVNVTYPIHSGDT FYALALTGYENLTTPDVIQELNPQAVFNKLNVSQLVTVPL FCRCPTPAERSAGVLQQITYMWRPVDTMSRVSKLMGSDAS AIAAANNVSADFTSTTMLPMLIPVARPPVLPPLRYGPSAT TGDPGATKRFSGATVAASIAGSLVAVAALCVAIFGYRRYR RKKATVHSASRFASPRFCFNQNAYGIQSSSSIARMINGGD KLLTSVSQFIDKPVI…
Musa acuminata	MaLYK1-1a	103971915	XP_009384348	NCBI	>XP_009384348.1 PREDICTED: chitin elicitor receptor kinase 1-like [Musa acuminata subsp. malaccensis] MIRSSSITFVLLIVASLLLGRSESSCQTGCNLALGSYYLTSNDNLTYISNLFSAGGANNLLPYNPNITNV NSIKTGGRVNVFFSCDCLNGDFLGHNFSYVVVQGDTYTSIAQTVYKNLTTVDMLSTFNSFPATNVPTGAT IGVVVNCSCGDSSVSKDYGLFLTYPLQPGETLSSVAAANGFATQEDLLQRYNPQANFSSGTGIVFIPAKD TSGSYRPLSSSAGLSGGAIAGISIAGVVLLIFAIYLYIHFQRRKKLKKASLLSSPPEASMYKPGVVTSPA DGSSPFAGITVDK…
	MaLYK1-2	103985580	XP_009401599	NCBI	>XP_009401599.1 PREDICTED: chitin elicitor receptor kinase 1 isoform X1 [Musa acuminata subsp. malaccensis] MERRQGFHRPAFRIESKMIRSSSFPFCFLILASLLRRSESACRRGCDLALASYHVSPKDNLTYISSLFGV KYTDLGPYNPNIKNLNSIRTGSRVNVFFRCDCIDGGFLGHNFSYVVLKGDTYNTIARDVYANLTTVDLLS TFNSYPVTNVPDGAIIGVVINCSCGDASVSKDYGLFVTYPLQPGENLSSVAAANGFPSQEDLLLKYNPGV NFSSGSGVVFIPAKDPNGSYHPFSSSAEHDVKTTGISDGAISGISIAGVVLLILATYLYFHLRRRKKAKN ASLLLSP…
	MaLYK3-1	103975950	XP_009389372	NCBI	>XP_009389372.1 PREDICTED: lysM domain receptor-like kinase 3 isoform X1 [Musa acuminata subsp. malaccensis] MEILQLALAMSILLFDAVSPASSSAPLNCSDTARVCTSFLAFKADRSAAALRQIQSMFDVFPQDVTADED GSPGYVFVRKNCSCLSDNKYLTNTTFTVPEAASSVYPVVVDAYQGLAFLPNMTRRPARARAIVFLHLLCG CSSGLWNYLMSYVMEEGDSVESLSSRFGVSMDSIETVNGMSGPDEVVVGDVYYIPLNSVPGLPSAMDTGI SPSPTPAPSPTPITFSDNSMHHSARFPYGWVFGSMGVSLALITVALLSFISLKSFNSRSQTKDPNGPVSH KFQILR…
	MaLYK3-2	103972789	XP_009385427	NCBI	>XP_009385427.1 PREDICTED: lysM domain receptor-like kinase 3 [Musa acuminata subsp. malaccensis] MAVWWHTSLLLFIFLLLPHGEADVQAVNPMECPKPSPVPACSAFLYVVPRGHNASDTAARYSADASLVEP IRRPSGATDFLVAVPCACEAAGNATALFHDTVYLVQPHDTASGVTDVVFSGLAWRVPENITDFASITVRL PCGCSETTVVSYAVQSGDTLTSISELLDSDVEAIKAMNPELMPNPDFLNPGQLLFVPMGVHGSPPAPPPP PPPPPPPKESGMQKTAIIILGVSLSVLFMVFGGLSIWLYRRRRRDESTAESLNVTVSKNSSARFITALQS QLLPSKSGEGTATFMSE…
	MaLYK4	103980361	XP_009395020	NCBI	>XP_009395020.1 PREDICTED: lysM domain receptor-like kinase 4 [Musa acuminata subsp. malaccensis] MPSWCFSLSPISMASQSLTLLFFFVLLPSLLPVLHAQQPYEGLLTTDCETQHNSSSLLGYFCNSQPNCQA FLTFHSQPPYNSVVSISSLLSSHPSELSQANSVSPIATFPTGTKVVVPVNCSCSGAYYQLNSSYLVQSGD TALVVANNTYQSLSTCQSIMNQSLNGTTKLFAGVEITVPLRCACPTSNQTSSGVKYLLSYLVDNGDTIFG ISSRFGVDQQSIEEANEISGTNIYPFTTLLIPLRSQPNTSQLAAPPPPPPLQSPPAAPPPAGNSSSHAGL YAGIGVAAGALALAALV…
	MaLYK5	103981003	XP_009395847	NCBI	>XP_009395847.1 PREDICTED: protein LYK5 [Musa acuminata subsp. malaccensis] MAMTTRSDPQLAFFLALVLLCLVSCNAQQQYENNRQLDCTTTDSSTLGYTCNGVRSCSSYLTFRSQIAYQ SPVLIAYLLGADADNISRINGVATEFANVPNDQLVLVPVPCSCSGGYYQHNVSYTLTSRDTYFIVANDTY QGLSTCQALIAQNPYGSLNLTAGLRVDVPLRCACPTAEQTSSGIKYLLTYLITWGDDVPTIADRFHADYQ AVLHANNISSSSTIYPFTTLLVPLETEPTKDEVASSPSAPPPPQTADTPPNDGSGSSSSGHKWVFVGVGI GVGLLALCCAGGLIWLLCYRQRRRRRIPVPDVPVPFKTA…
	MaLYK6	103968707	XP_009380288	NCBI	>XP_009380288.1 PREDICTED: serine/threonine receptor-like kinase NFP [Musa acuminata subsp. malaccensis] MRLAVIRTILFLSLLLLLLPPNDGQADPPDGIQCAADRGIYPCQAYALYRADATSLSQLDLASAGDLFDM SRLSIARTSNLTTTAVLQQNQPLLIPLTCSCTNYSRAYAPVPYQINSGDTFYLVSTKKFENLTLWPAVVL VNPTLVATNLTIGVIATFPISCQCLNSTTANSIAINGRMPLGLVTYVLQLSDTYSSVAASFGTDVQTLIN LNGNQSAFSTIFVPLYEIPPPLLLSNASIATPPSPAPTAESPSVVVKKRNGVIAGLAIGLGVVGALWVLQ MMLLAWLWRR…
	MaLYK7	103984653	XP_009400476	NCBI	>XP_009400476.1 PREDICTED: serine/threonine receptor-like kinase NFP [Musa acuminata subsp. malaccensis] MRTRANSCPPLDPTIPSLLLLSLSLLLPQAKGQVPAPQLSDGVRCSADRSIYPCQAYALYRAEPTEVPLS VDLASVGDLFGVSRAMIARTTNLTVADSTLPLRQGQLLLVPLTCSCDRNRSYSPAYYQIKADDTFYLVST VTYGNLTAYPAVELVNPTLVPEDLQIGVIVNFPIFCQCLKNNTINGKNILGLVTYVLQPSDTYASVAASF ATDVQTLTDLNGPENMTFSDIFVPLYQIPPPLLRTNVLSEAPASPPTASAPVVEKNENKGVIAGLAGGLG ALCALQLLLL…
	MaLYK8	103993827	XP_009412300	NCBI	>XP_009412300.1 PREDICTED: serine/threonine receptor-like kinase NFP [Musa acuminata subsp. malaccensis] MEFSPVSLLLILHFFLPLHVSSQTINTNTTLFSCSSNTSMSCSTFVLYRTQPEYTDLGSISDLFGVSRLS LEEANDLRSEEVTLPADQLLVVPVECGCTGNRSSANITYTIKEGDNFFLVSTNAFGNLTDYHLVEDLNPT LEPTSLRPGQEVIVPVYCKCPEKTQLDRGIKFLVTYVWSAEDTVFQLSKKMNSSRDAMEATNNYRNFSAA VFHPILIPVPEKPHLPLLLYNTTPPAVDRSSKSNRKAIIVSTMAGAALAVVIWSLLLLVCTKFCHKTPII GTRSAADLLT…

## Sheet: Table S2
Supplementary Table S2 : Primers used in the study
primer name	5' -> 3' sequence	Use
VvLYK1-1_full_F	ATGAAACAGAAGGTGGGTTTAGGG	Gateway construction
VvLYK1-1_fusR	CCTTCCAGACATTAGATTGACGAGG	Gateway construction
VvLYK1-1_full_R	CTACCTTCCAGACATTAGATTGACG	Gateway construction
VvLYK5-1_full_F	ATGGTGAGAGGAGTGGGTGAAGAT	Gateway construction
VvLYK5-1_fusR	TCTACCATGGCTTAGAGAGCCAGA	Gateway construction
VvLYK5-1_full_R	CTATCTACCATGGCTTAGAGAGCCAG	Gateway construction
VvLYK6_full_F	ATGAAGCTCAAACCCCTAAACGA	Gateway construction
VvLYK6_full_fusR	TCTAGCTATAACTGCAGCGGGA	Gateway construction
VvLYK6_full_R	CTATCTAGCTATAACTGCAGCGGG	Gateway construction
VvLYK1-1-G328E-FP	GGTCAAGGTGGCTTTGAATCTGTTTACTATGC	directed mutagenesis
VvLYK1-1-G328E-RP	GCATAGTAAACAGATTCAAAGCCACCTTGACC	directed mutagenesis
VvLYK6_qF	GCAATGCCATAACCATGCACA	qPCR to quantify the transcript level of VvLYK6 in different transgenic lines
VvLYK6_qR	TTCCTCTTGCGCTCATCCAC	qPCR to quantify the transcript level of VvLYK6 in different transgenic lines
AtPTB1_qF	GATCTGAATGTTAAGGCTTTTAGCG	qPCR A. thaliana
AtPTB1_qR	GGCTTAGATCAGGAAGTGTATAGTCTCTG	qPCR A. thaliana
AtRHIP1_qF	GAGCTGAAGTGGCTTCCATGA	qPCR A. thaliana
AtRHIP1_qR	CGTCCGACATACCCATGATCC	qPCR A. thaliana
AtFRK1_qF	TGAAGGAAGCGGTCAGATTT	qPCR A. thaliana
AtFRK1_qR	CTGACTCATCGTTGGCCTCT	qPCR A. thaliana
AtRBOHD_qF	CCACAAGGTTATTGCAAGCG	qPCR A. thaliana
AtRBOHD_qR	CCTTGTGGCTTCGTCATGTGT	qPCR A. thaliana
VvRPL18B_qF	CCCCTATGCTTTTTGTGGACTTG	qPCR V. vinifera
VvRPL18B_qR	TGCTCGTTTGGGACAATAAACC	qPCR V. vinifera
VvVPS54_qF	GCTGTTTTTGCGGCTTGTGA	qPCR V. vinifera
VvVPS54_qR	ACCTTCCACCAATCTTCTCCGT	qPCR V. vinifera
VvSTS1.2_qF	AGGAAGCAGCATTGAAGGCTC	qPCR V. vinifera
VvSTS1.2_qR	TGCACCAGGCATTTCTACACC	qPCR V. vinifera
VvPAL1_qF	ACTCTCCATCGACAACACCCG	qPCR V. vinifera
VvPAL1_qR	TGCTCACCACTTTCGACATGG	qPCR V. vinifera
BP_LB_o8474	ATAATAACGCTGCGGACATCTACATTTT	Genotyping
AtCERK1_LP	ACAACAGCAAACCGGAAAAC	Genotyping
AtCERK1_RP	TTTTTCCTTTGTCACCGCTC	Genotyping
VvLYK6_genotyping_FP	GAGCCCAGCAACATCTCCTC	Genotyping
VvLYK6_genotyping_RP	CAGCTCTTCATAGGCATTCCACT	Genotyping

## Sheet: Table S3
		Supplementary Table S3. Alignment of protein sequences belonging to LysM receptor-like kinase family from A. thaliana, Vitis vinifera, Musa acuminata, Oryza sativa, Solanum lycopersicum, Medicago truncatula, Hordeum vulgare and Prunus persica. Clustal alignment was performed with MEGAX (Kumar et al. 2018), respecting the order of clade obtained with phylogenetic analysis of figure 1. Residues are…
LysM-RLK name	Protein size	Sequence alignment from MEGA X
>VvLYK4-1	1-638	-	-	-	-	-	-	-	-	-	-	-	-	-	-	-	-	-	-	-	-	-	-	-	-	-	-	-	M	A	W	L	S	F	I	S	V	F	T	L	-	-	-	-	-	-	-	-	-
>VvLYK4-2	1-640	-	-	-	-	-	-	-	-	-	-	-	-	-	-	-	-	-	-	-	M	R	S	S	N	S	T	K	M	A	S	P	S	F	F	S	V	F	T	L	-	-	-	-	-	-	-	-	-
>PpLYR3	1-663	-	-	-	-	-	-	-	-	-	-	-	-	-	-	-	-	-	-	-	-	-	-	-	M	A	I	S	C	S	I	L	E	T	Q	G	K	N	S	D	-	-	-	-	-	-	-	-	-
>SlLYK4	1-645	-	-	-	-	-	-	-	-	-	-	-	-	-	-	-	-	-	-	-	-	-	-	-	-	-	-	-	M	N	Y	S	H	L	I	F	V	F	T	I	-	-	-	-	-	-	-	-	-
>MtLYR3	1-637	-	-	-	-	-	-	-	-	-	-	-	-	-	-	-	-	-	-	-	-	-	-	M	H	L	F	P	F	I	P	F	F	I	F	N	L	F	F	F	-	-	-	-	-	-	-	-	-
>AtLYK4	1-612	-	-	-	-	-	-	-	-	-	-	-	-	-	-	-	-	-	-	-	-	-	-	-	-	-	-	-	M	I	S	F	S	F	H	-	L	L	V	F	-	-	-	-	-	-	-	-	-
>OsLYK6	1-684	-	-	-	-	-	-	-	-	-	-	-	-	-	-	-	-	-	-	-	M	A	Q	S	R	S	H	A	M	A	A	F	A	F	V	V	V	F	L	L	-	-	-	-	-	-	-	-	-
>MaLYK4	1-652	-	-	-	-	-	-	-	-	-	-	-	-	-	-	-	M	P	S	W	C	F	S	L	S	P	I	S	M	A	S	Q	S	L	T	L	L	F	F	F	-	-	-	-	-	-	-	-	-
>SlLYK7	1-616	-	-	-	-	-	-	-	-	-	-	-	-	-	-	-	-	-	-	-	-	-	-	-	-	-	-	-	M	G	D	F	P	L	I	F	F	I	-	-	-	-	-	-	-	-	-	-	-
>PpLYR4	1-636	-	-	-	-	-	-	-	-	-	-	-	-	-	-	-	-	-	-	-	-	-	-	-	-	-	-	-	-	M	D	C	S	I	L	R	F	L	-	-	-	-	-	-	-	-	-	-	-
>MtLYR2	1-634	-	-	-	-	-	-	-	-	-	-	-	-	-	-	-	-	-	-	-	-	-	-	-	-	-	M	N	Q	V	V	F	N	L	I	L	F	T	-	-	-	-	-	-	-	-	-	-	-
>VvLYK8	1-646	-	-	-	M	I	F	H	Q	L	V	T	Q	L	L	H	N	H	Y	S	H	F	P	E	K	P	M	T	M	Y	Q	T	L	L	S	L	F	I	-	-	-	-	-	-	-	-	-	-	-
>SlLYK6	1-530	-	-	-	-	-	-	-	-	-	-	-	-	-	-	-	-	-	-	-	-	-	-	-	-	-	-	-	M	N	W	L	L	N	I	L	C	I	-	-	-	-	-	-	-	-	-	-	-
>VvLYK5-1	1-690	M	V	R	G	V	G	E	D	W	S	W	L	V	K	K	V	F	F	P	I	S	L	P	Q	S	M	Q	L	H	M	E	M	E	K	N	M	N	S	R	V	-	-	-	-	-	-	-	-
>VvLYK5-2	1-663	-	-	-	-	-	-	-	-	-	-	-	-	-	-	-	-	-	-	-	-	-	M	L	S	C	M	H	M	P	M	Y	T	L	E	N	M	H	N	N	S	-	-	-	-	-	-	-	-
>MtLYR4	1-660	-	-	-	-	-	-	-	-	-	-	-	-	-	-	-	-	-	-	-	-	-	-	-	-	-	-	-	M	A	W	Q	T	L	T	T	L	I	I	-	-	-	-	-	-	-	-	-	-
>MtLYR7	1-656	-	-	-	-	-	-	-	-	-	-	-	-	-	-	-	-	-	-	-	-	-	-	-	-	-	-	-	M	V	T	L	F	S	A	T	I	L	T	-	-	-	-	-	-	-	-	-	-
>AtLYK5	1-664	-	-	-	-	-	-	-	-	-	-	-	-	-	-	-	-	-	-	-	-	-	-	-	-	-	-	-	M	A	A	C	T	L	H	A	L	S	V	T	-	-	-	-	-	-	-	-	-
>MaLYK5	1-658	-	-	-	-	-	-	-	-	-	-	-	-	-	-	-	-	-	-	-	-	-	-	-	-	-	-	-	M	A	M	T	T	R	S	D	P	Q	L	A	-	-	-	-	-	-	-	-	-
>OsLYK2	1-667	-	-	-	-	-	-	-	-	-	-	-	-	-	-	-	-	-	-	-	-	-	-	-	-	-	-	-	M	S	M	L	P	R	-	-	-	-	-	-	-	-	-	-	-	-	-	-	-
>OsLYK3	1-630	-	-	-	-	-	-	-	-	-	-	-	-	-	-	-	-	-	-	-	-	-	-	-	-	-	-	-	M	P	P	G	A	R	-	-	-	-	-	-	-	-	-	-	-	-	-	-	-
>OsLYK4	1-689	-	-	-	-	-	-	-	-	-	-	-	-	-	-	-	-	-	-	-	-	-	-	-	-	-	-	-	M	A	E	T	P	R	R	I	R	R	-	-	-	-	-	-	-	-	-	-	-
>HvRLK1	1-736	-	-	-	-	-	-	-	M	E	D	S	K	T	T	E	K	I	D	P	S	S	S	S	S	C	S	L	R	S	A	A	T	T	H	W	K	E	E	T	R	A	T	F	N	S	V	R	P
>HvRLK3	1-681	-	-	-	-	-	-	-	-	-	-	-	-	-	-	-	-	-	-	-	-	-	-	-	-	-	-	-	-	M	A	T	P	T	R	W	R	G	-	-	-	-	-	-	-	-	-	-	-
>VvLYK2	1-675	-	-	-	-	-	-	-	-	-	-	-	-	-	-	-	-	-	-	-	-	-	-	-	-	-	-	-	-	-	-	-	-	-	-	-	-	-	-	-	-	-	-	-	-	-	-	-	-
>PpLYR6	1-696	-	-	-	-	-	-	-	-	-	-	-	-	-	-	-	-	-	-	-	-	-	-	-	-	-	-	-	-	-	-	-	-	-	-	-	-	-	-	-	-	-	-	-	-	-	-	-	-
>SlLYK2	1-669	-	-	-	-	-	-	-	-	-	-	-	-	-	-	-	-	-	-	-	-	-	-	-	-	-	-	-	-	-	-	-	-	-	-	-	-	-	-	-	-	-	-	-	-	-	-	-	-
>MtLYR10	1-669	-	-	-	-	-	-	-	-	-	-	-	-	-	-	-	-	-	-	-	-	-	-	-	-	-	-	-	-	-	-	-	-	-	-	-	-	-	-	-	-	-	-	-	-	-	-	-	-
>AtLYK2	1-654	-	-	-	-	-	-	-	-	-	-	-	-	-	-	-	-	-	-	-	-	-	-	-	-	-	-	-	-	-	-	-	-	-	-	-	-	-	-	-	-	-	-	-	-	-	-	-	-
>VvLYK9	1-619	-	-	-	-	-	-	-	-	-	-	-	-	-	-	-	-	-	-	-	-	-	-	-	-	-	-	-	-	-	-	-	-	-	-	-	-	-	-	-	-	-	-	-	-	-	-	-	-
>SlLYK15	1-669	-	-	-	-	-	-	-	-	-	-	-	-	-	-	-	-	-	-	-	-	-	-	-	-	-	-	-	-	-	-	-	-	-	-	-	-	-	-	-	-	-	-	-	-	-	-	-	-
>MtLYR9	1-603	-	-	-	-	-	-	-	-	-	-	-	-	-	-	-	-	-	-	-	-	-	-	-	-	-	-	-	-	-	-	-	-	-	-	-	-	-	-	-	-	-	-	-	-	-	-	-	-
>VvLYK10	1-605	-	-	-	-	-	-	-	-	-	-	-	-	-	-	-	-	-	-	-	-	-	-	-	-	-	-	-	-	-	-	-	-	-	-	-	-	-	-	-	-	-	-	-	-	-	-	-	-
>PpLYR7	1-615	-	-	-	-	-	-	-	-	-	-	-	-	-	-	-	-	-	-	-	-	-	-	-	-	-	-	-	-	-	-	-	-	-	-	-	-	-	-	-	-	-	-	-	-	-	-	-	-
>MtLYR8	1-632	-	-	-	-	-	-	-	-	-	-	-	-	-	-	-	-	-	-	-	-	-	-	-	-	-	-	-	-	-	-	-	-	-	-	-	-	-	-	-	-	-	-	-	-	-	-	-	-
>PpLYR2	1-632	-	-	-	-	-	-	-	-	-	-	-	-	-	-	-	-	-	-	-	-	-	-	-	-	-	-	-	-	-	-	-	-	-	-	-	-	-	-	-	-	-	-	-	-	-	-	-	-
>VvLYK6	1-622	-	-	-	-	-	-	-	-	-	-	-	-	-	-	-	-	-	-	-	-	-	-	-	-	-	-	-	-	-	-	-	-	-	-	-	-	-	-	-	-	-	-	-	-	-	-	-	-
>SlLYK9	1-629	-	-	-	-	-	-	-	-	-	-	-	-	-	-	-	-	-	-	-	-	-	-	-	-	-	-	-	-	-	-	-	-	-	-	-	-	-	-	-	-	-	-	-	-	-	-	-	-
>MaLYK7	1-646	-	-	-	-	-	-	-	-	-	-	-	-	-	-	-	-	-	-	-	-	-	-	-	-	-	-	-	-	-	-	-	-	-	-	-	-	-	-	-	-	-	-	-	-	-	-	-	-
>MaLYK6	1-638	-	-	-	-	-	-	-	-	-	-	-	-	-	-	-	-	-	-	-	-	-	-	-	-	-	-	-	-	-	-	-	-	-	-	-	-	-	-	-	-	-	-	-	-	-	-	-	-
>OsLYR8	1-650	-	-	-	-	-	-	-	-	-	-	-	-	-	-	-	-	-	-	-	-	-	-	-	-	-	-	-	-	-	-	-	-	-	-	-	-	-	-	-	-	-	-	-	-	-	-	-	-
>HvRLK2	1-717	-	-	-	-	-	-	-	-	-	-	-	-	-	-	-	-	-	-	-	-	M	P	R	N	P	T	S	G	G	R	R	P	Q	P	H	P	H	L	T	T	S	P	P	L	T	T	T	A
>OsNFR5	1-624	-	-	-	-	-	-	-	-	-	-	-	-	-	-	-	-	-	-	-	-	-	-	-	-	-	-	-	-	-	-	-	-	-	-	-	-	-	-	-	-	-	-	-	-	-	-	-	-
>HvRLK10	1-633	-	-	-	-	-	-	-	-	-	-	-	-	-	-	-	-	-	-	-	-	-	-	-	-	-	-	-	-	-	-	-	-	-	-	-	-	-	-	-	-	-	-	-	-	-	-	-	-
>MaLYK8	1-602	-	-	-	-	-	-	-	-	-	-	-	-	-	-	-	-	-	-	-	-	-	-	-	-	-	-	-	-	-	-	-	-	-	-	-	-	-	-	-	-	-	-	-	-	-	-	-	-
>MtNFP	1-595	-	-	-	-	-	-	-	-	-	-	-	-	-	-	-	-	-	-	-	-	-	-	-	-	-	-	-	-	-	-	-	-	-	-	-	-	-	-	-	-	-	-	-	-	-	-	-	-
>MtLYR1	1-590	-	-	-	-	-	-	-	-	-	-	-	-	-	-	-	-	-	-	-	-	-	-	-	-	-	-	-	-	-	-	-	-	-	-	-	-	-	-	-	-	-	-	-	-	-	-	-	-
>PpLYR1	1-619	-	-	-	-	-	-	-	-	-	-	-	-	-	-	-	-	-	-	-	-	-	-	-	-	-	-	-	-	-	-	-	-	-	-	-	-	-	-	-	-	-	-	-	-	-	-	-	-
>VvLYK7	1-608	-	-	-	-	-	-	-	-	-	-	-	-	-	-	-	-	-	-	-	-	-	-	-	-	-	-	-	-	-	-	-	-	-	-	-	-	-	-	-	-	-	-	-	-	-	-	-	-
>SlLYK10	1-617	-	-	-	-	-	-	-	-	-	-	-	-	-	-	-	-	-	-	-	-	-	-	-	-	-	-	-	-	-	-	-	-	-	-	-	-	-	-	-	-	-	-	-	-	-	-	-	-
>MtLYR5	1-684	-	-	-	-	-	-	-	-	-	-	-	-	-	-	-	-	-	-	-	-	-	-	-	-	-	-	-	-	-	-	-	-	-	-	-	-	-	-	-	-	-	-	-	-	-	-	-	-
>MtLYR6	1-679	-	-	-	-	-	-	-	-	-	-	-	-	-	-	-	-	-	-	-	-	-	-	-	-	-	-	-	-	-	-	-	-	-	-	-	-	-	-	-	-	-	-	-	-	-	-	-	-
>PpLYR5	1-663	-	-	-	-	-	-	-	-	-	-	-	-	-	-	-	-	-	-	-	-	-	-	-	-	-	-	-	-	-	-	-	-	-	-	-	-	-	-	-	-	-	-	-	-	-	-	-	-
>AtCERK1	1-617	-	-	-	-	-	-	-	-	-	-	-	-	-	-	-	-	-	-	-	-	-	-	-	-	-	-	-	-	-	-	-	-	-	-	-	-	-	-	-	-	-	-	-	-	-	-	-	-
>SlLYK13	1-576	-	-	-	-	-	-	-	-	-	-	-	-	-	-	-	-	-	-	-	-	-	-	-	-	-	-	-	-	-	-	-	-	-	-	-	-	-	-	-	-	-	-	-	-	-	-	-	-
>MtLYK5	1-618	-	-	-	-	-	-	-	-	-	-	-	-	-	-	-	-	-	-	-	-	-	-	-	-	-	-	-	-	-	-	-	-	-	-	-	-	-	-	-	-	-	-	-	-	-	-	-	-
>MtLYK4	1-617	-	-	-	-	-	-	-	-	-	-	-	-	-	-	-	-	-	-	-	-	-	-	-	-	-	-	-	-	-	-	-	-	-	-	-	-	-	-	-	-	-	-	-	-	-	-	-	-
>MtLYK1	1-583	-	-	-	-	-	-	-	-	-	-	-	-	-	-	-	-	-	-	-	-	-	-	-	-	-	-	-	-	-	-	-	-	-	-	-	-	-	-	-	-	-	-	-	-	-	-	-	-
>MtLYK6	1-590	-	-	-	-	-	-	-	-	-	-	-	-	-	-	-	-	-	-	-	-	-	-	-	-	-	-	-	-	-	-	-	-	-	-	-	-	-	-	-	-	-	-	-	-	-	-	-	-
>MtLYK7	1-638	-	-	-	-	-	-	-	-	-	-	-	-	-	-	-	-	-	-	-	-	-	-	-	-	-	-	-	-	-	-	-	-	-	-	-	-	-	-	-	-	-	-	-	-	-	-	-	-
>MtLYK3	1-618	-	-	-	-	-	-	-	-	-	-	-	-	-	-	-	-	-	-	-	-	-	-	-	-	-	-	-	-	-	-	-	-	-	-	-	-	-	-	-	-	-	-	-	-	-	-	-	-
>MtLYK2	1-612	-	-	-	-	-	-	-	-	-	-	-	-	-	-	-	-	-	-	-	-	-	-	-	-	-	-	-	-	-	-	-	-	-	-	-	-	-	-	-	-	-	-	-	-	-	-	-	-
>HvRLK5	1-631	-	-	-	-	-	-	-	-	-	-	-	-	-	-	-	-	-	-	-	-	-	-	-	-	-	-	-	-	-	-	-	-	-	-	-	-	-	-	-	-	-	-	-	-	-	-	-	-
>HvRLK4	1-634	-	-	-	-	-	-	-	-	-	-	-	-	-	-	-	-	-	-	-	-	-	-	-	-	-	-	-	-	-	-	-	-	-	-	-	-	-	-	-	-	-	-	-	-	-	-	-	-
>OsLysM-RLK10	1-593	-	-	-	-	-	-	-	-	-	-	-	-	-	-	-	-	-	-	-	-	-	-	-	-	-	-	-	-	-	-	-	-	-	-	-	-	-	-	-	-	-	-	-	-	-	-	-	-
>OsCERK1	1-640	-	-	-	-	-	-	-	-	-	-	-	-	-	-	-	-	-	-	-	-	-	-	-	-	-	-	-	-	-	-	-	-	-	-	-	-	-	-	-	-	-	-	-	-	-	-	-	-
>OsLysM-RLK8	1-640	-	-	-	-	-	-	-	-	-	-	-	-	-	-	-	-	-	-	-	-	-	-	-	-	-	-	-	-	-	-	-	-	-	-	-	-	-	-	-	-	-	-	-	-	-	-	-	-
>MaLYK1-1	1-606	-	-	-	-	-	-	-	-	-	-	-	-	-	-	-	-	-	-	-	-	-	-	-	-	-	-	-	-	-	-	-	-	-	-	-	-	-	-	-	-	-	-	-	-	-	-	-	-
>MaLYK1-2	1-627	-	-	-	-	-	-	-	-	-	-	-	-	-	-	-	-	-	-	-	-	-	-	-	-	-	-	-	-	-	-	-	-	-	-	-	-	-	-	-	-	-	-	-	-	-	-	-	-
>MtLYK9	1-621	-	-	-	-	-	-	-	-	-	-	-	-	-	-	-	-	-	-	-	-	-	-	-	-	-	-	-	-	-	-	-	-	-	-	-	-	-	-	-	-	-	-	-	-	-	-	-	-
>VvLYK1-1	1-625	-	-	-	-	-	-	-	-	-	-	-	-	-	-	-	-	-	-	-	-	-	-	-	-	-	-	-	-	-	-	-	-	-	-	-	-	-	-	-	-	-	-	-	-	-	-	-	-
>PpLYK2	1-573	-	-	-	-	-	-	-	-	-	-	-	-	-	-	-	-	-	-	-	-	-	-	-	-	-	-	-	-	-	-	-	-	-	-	-	-	-	-	-	-	-	-	-	-	-	-	-	-
>SlLYK1	1-626	-	-	-	-	-	-	-	-	-	-	-	-	-	-	-	-	-	-	-	-	-	-	-	-	-	-	-	-	-	-	-	-	-	-	-	-	-	-	-	-	-	-	-	-	-	-	-	-
>SlLYK11	1-624	-	-	-	-	-	-	-	-	-	-	-	-	-	-	-	-	-	-	-	-	-	-	-	-	-	-	-	-	-	-	-	-	-	-	-	-	-	-	-	-	-	-	-	-	-	-	-	-
>VvLYK1-3	1-622	-	-	-	-	-	-	-	-	-	-	-	-	-	-	-	-	-	-	-	-	-	-	-	-	-	-	-	-	-	-	-	-	-	-	-	-	-	-	-	-	-	-	-	-	-	-	-	-
>VvLYK1-2	1-625	-	-	-	-	-	-	-	-	-	-	-	-	-	-	-	-	-	-	-	-	-	-	-	-	-	-	-	-	-	-	-	-	-	-	-	-	-	-	-	-	-	-	-	-	-	-	-	-
>PpLYK1	1-620	-	-	-	-	-	-	-	-	-	-	-	-	-	-	-	-	-	-	-	-	-	-	-	-	-	-	-	-	-	-	-	-	-	-	-	-	-	-	-	-	-	-	-	-	-	-	-	-
>SlLYK12	1-613	-	-	-	-	-	-	-	-	-	-	-	-	-	-	-	-	-	-	-	-	-	-	-	-	-	-	-	-	-	-	-	-	-	-	-	-	-	-	-	-	-	-	-	-	-	-	-	-
>MtLYK8	1-616	-	-	-	-	-	-	-	-	-	-	-	-	-	-	-	-	-	-	-	-	-	-	-	-	-	-	-	-	-	-	-	-	-	-	-	-	-	-	-	-	-	-	-	-	-	-	-	-
>AtLYK3	1-651	-	-	-	-	-	-	-	-	-	-	-	-	-	-	-	-	-	-	-	-	-	-	-	-	-	-	-	-	-	-	-	-	-	-	-	-	-	-	-	-	-	-	-	-	-	-	-	-
>PpLYK5	1-660	-	-	-	-	-	-	-	-	-	-	-	-	-	-	-	-	-	-	-	-	-	-	-	-	-	-	-	-	-	-	-	-	-	-	-	-	-	-	-	-	-	-	-	-	-	-	-	-
>MtLYK11	1-667	-	-	-	-	-	-	-	-	-	-	-	-	-	-	-	-	-	-	-	-	-	-	-	-	-	-	-	-	-	-	-	-	-	-	-	-	-	-	-	-	-	-	-	-	-	-	-	-
>SlLYK3	1-678	-	-	-	-	-	-	-	-	-	-	-	-	-	-	-	-	-	-	-	-	-	-	-	-	-	-	-	-	-	-	-	-	-	-	-	-	-	-	-	-	-	-	-	-	-	-	-	-
>VvLYK3-1	1-666	-	-	-	-	-	-	-	-	-	-	-	-	-	-	-	-	-	-	-	-	-	-	-	-	-	-	-	-	-	-	-	-	-	-	-	-	-	-	-	-	-	-	-	-	-	-	-	-
>MaLYK3-1	1-658	-	-	-	-	-	-	-	-	-	-	-	-	-	-	-	-	-	-	-	-	-	-	-	-	-	-	-	-	-	-	-	-	-	-	-	-	-	-	-	-	-	-	-	-	-	-	-	-
>OsLysM-RLK4	1-712	-	-	-	-	-	-	-	-	-	-	-	-	-	-	-	-	-	-	-	-	-	-	-	-	-	-	-	-	-	-	-	-	-	-	-	-	-	-	-	-	-	-	-	-	-	-	-	-
>HvRLK9	1-671	-	-	-	-	-	-	-	-	-	-	-	-	-	-	-	-	-	-	-	-	-	-	-	-	-	-	-	-	-	-	-	-	-	-	-	-	-	-	-	-	-	-	-	-	-	-	-	-
>VvLYK3-2	1-593	-	-	-	-	-	-	-	-	-	-	-	-	-	-	-	-	-	-	-	-	-	-	-	-	-	-	-	-	-	-	-	-	-	-	-	-	-	-	-	-	-	-	-	-	-	-	-	-
>OsLYK1	1-618	-	-	-	-	-	-	-	-	-	-	-	-	-	-	-	-	-	-	-	-	-	-	-	-	-	-	-	-	-	-	-	-	-	-	-	-	-	-	-	-	-	-	-	-	-	-	-	-
>HvRLK8	1-612	-	-	-	-	-	-	-	-	-	-	-	-	-	-	-	-	-	-	-	-	-	-	-	-	-	-	-	-	-	-	-	-	-	-	-	-	-	-	-	-	-	-	-	-	-	-	-	-
>MaLYK3-2	1-618	-	-	-	-	-	-	-	-	-	-	-	-	-	-	-	-	-	-	-	-	-	-	-	-	-	-	-	-	-	-	-	-	-	-	-	-	-	-	-	-	-	-	-	-	-	-	-	-
>PpLYK3	1-621	-	-	-	-	-	-	-	-	-	-	-	-	-	-	-	-	-	-	-	-	-	-	-	-	-	-	-	-	-	-	-	-	-	-	-	-	-	-	-	-	-	-	-	-	-	-	-	-
>MtLYK10	1-613	-	-	-	-	-	-	-	-	-	-	-	-	-	-	-	-	-	-	-	-	-	-	-	-	-	-	-	-	-	-	-	-	-	-	-	-	-	-	-	-	-	-	-	-	-	-	-	-
>PpLYK4	1-618	-	-	-	-	-	-	-	-	-	-	-	-	-	-	-	-	-	-	-	-	-	-	-	-	-	-	-	-	-	-	-	-	-	-	-	-	-	-	-	-	-	-	-	-	-	-	-	-
>VvLYK3-3	1-617	-	-	-	-	-	-	-	-	-	-	-	-	-	-	-	-	-	-	-	-	-	-	-	-	-	-	-	-	-	-	-	-	-	-	-	-	-	-	-	-	-	-	-	-	-	-	-	-
>SlLYK14	1-614	-	-	-	-	-	-	-	-	-	-	-	-	-	-	-	-	-	-	-	-	-	-	-	-	-	-	-	-	-	-	-	-	-	-	-	-	-	-	-	-	-	-	-	-	-	-	-	-
Aliphatic/hydrophobic	ILVAM
Aromatic	FWY
Positive	KRH
Negative	DE
Hydrophilic	STNQ
Conformationally special	PG
Cysteine	C
[truncated: 896 more columns]
